# Supplementary material for: Combinatorial encoding of odors in the mosquito antennal lobe
Source: Nat Commun. 2023 Jun 15;14:3539. doi: 10.1038/s41467-023-39303-w (PMC10272161; doi:10.1038/s41467-023-39303-w)
Supplement: Supplementary file 4 — Source Data [file 41467_2023_39303_MOESM4_ESM.xlsx]

## Sheet: Figure 1d
Figure 1d
	I-AC1	I-AC1	I-AC2	I-AD1	I-AD2	I-AD2	I-AD2	I-AD3	I-AD4	I-AD4	I-AD5	I-AL1	I-AL1	I-AL1	I-AL1	I-AL1	I-AL2	I-AL2	I-AL2	I-AL2	I-AL3	I-AL3	I-AL3	I-AL3	I-AL3	I-AL3	I-AL3	I-AL3	I-AL3	I-AM1	I-AM1	I-AM1	I-AM1	I-AM2	I-AM2	I-AM2	I-AM2	I-AM4	I-AM5	I-AM5	I-MC1	I-MC2	I-MC3	I-MD2	I-MD2	I-MD3	I-MD3	I-MD3	I-MD3
I-AC1	2.27366	-1.18156	0.357468	-0.615249	0.33161	0.566836	-0.971608	0.563422	0.613077	0.251198	0.312899	0.698428	0.638539	-0.807289	-1.24474	-0.584115	-1.73638	-0.192815	-0.438867	-0.767934	-1.48259	-0.635247	-1.24141	-1.5134	-1.41023	-1.29315	-1.08587	-0.331236	-2.71552	-2.03973	0.798639	0.572101	-0.541236	0.476016	0.532632	0.1402	0.466129	-0.0944209	0.261775	-1.51287	-0.167828	-0.203376	-0.749522	0.125231	-0.293602	-1.32498	0.0424514	0.173901	0.149049
I-AC1	-1.18156	2.27366	-0.747198	-1.48891	-2.09409	-0.567506	-0.786653	-0.864861	-1.55367	0.106789	0.114696	-1.46484	-0.786528	1.15323	1.70447	1.2352	1.2952	0.666861	-0.0554955	1.48751	1.11739	0.841813	0.940271	1.6467	1.2663	1.43991	1.2076	0.628642	-0.882163	-1.90673	-1.22815	-0.561485	-0.0171474	-0.381831	-0.951852	-0.246013	0.108265	-0.0420861	0.419165	-0.540314	0.0577571	0.84602	0.600374	-0.122187	0.935779	0.156723	-0.329062	-0.661547	0.0707635
I-AC2	0.357468	-0.747198	2.27366	-1.33505	-0.961609	0.284632	0.164738	0.227995	-0.390097	0.557449	0.641511	0.333726	0.614492	-0.818616	-0.872076	-0.484319	-0.596174	-0.482245	-0.929028	-0.459626	-0.936368	-0.753777	-1.15613	-0.624474	-0.57301	-0.484209	-0.414427	-0.486306	-2.30917	-2.24697	0.629552	0.981266	-0.62527	-0.165748	-0.0604349	0.552203	0.858189	0.0664829	0.36959	-0.284797	0.107784	-0.355062	0.246931	0.681283	-0.390363	-0.551036	0.310855	-0.304036	-0.1714
I-AD1	-0.615249	-1.48891	-1.33505	2.27366	0.0735539	-0.139441	-0.905556	0.770734	0.374735	-0.590872	0.29493	0.688514	0.13836	-0.770332	-1.70433	-0.458268	-1.30199	-0.103962	1.251	-0.32329	-1.49004	0.174466	0.0364836	-1.50817	-1.3037	-1.44107	-0.558255	0.774661	-2.43235	-1.00376	-1.20707	-0.0913422	0.588129	1.01919	0.538646	-0.0669274	-0.532403	0.651645	-0.0126002	-1.88569	-0.560609	-1.26233	-1.49773	-0.0185864	-0.223551	-1.15473	0.0467089	0.426061	-0.655197
I-AD2	0.33161	-2.09409	-0.961609	0.0735539	2.27366	-0.686938	-1.68588	0.515231	0.702404	-0.70984	-0.365525	0.867646	0.14002	-1.65947	-2.35719	-1.56337	-2.46517	-1.17374	-0.735972	-1.76177	-2.60021	-1.46636	-1.76384	-2.48929	-2.37829	-2.3852	-2.19656	-1.01453	-3.55564	-1.55067	-0.664655	-0.104689	-0.832576	-0.00231214	0.654977	-0.436922	-0.816053	-0.909521	-0.999417	-2.22931	-0.992167	-1.63865	-2.01185	-1.23035	-1.15724	-2.36647	-0.497008	-0.155626	-1.30416
I-AD2	0.566836	-0.567506	0.284632	-0.139441	-0.686938	2.27366	-0.198526	0.470354	-0.0929321	-0.132884	0.266488	0.61027	0.557999	0.49588	-0.439509	-0.00524502	-0.174556	0.4415	0.0658562	0.205384	-0.529076	0.0953005	-0.0759614	0.0135759	0.0901041	-0.30106	0.489637	0.626173	-1.89372	-2.23179	0.75353	0.624461	-0.131043	0.435428	0.111677	0.416587	0.542203	0.653737	0.967315	-0.838949	1.15623	-0.0158451	-0.102931	0.510406	0.434627	-0.303359	0.567844	0.677326	0.807671
I-AD2	-0.971608	-0.786653	0.164738	-0.905556	-1.68588	-0.198526	2.27366	-0.488488	-1.49918	-0.60648	-0.0175151	-0.633696	0.0481293	-0.531741	-0.794645	-0.367386	-0.0698091	-0.102588	-0.423345	-0.171465	-0.215613	-0.363944	-0.402375	-0.311711	-0.258128	-0.292349	-0.198441	-0.282823	-1.6878	-2.27586	-0.0374607	-0.225963	-0.416977	-0.705698	-0.822251	-0.0267487	-0.0021564	-0.0466537	0.151747	-0.100367	-0.202462	-0.238666	0.155678	0.235033	-0.387082	-0.0631873	0.131207	0.0626707	-0.116117
I-AD3	0.563422	-0.864861	0.227995	0.770734	0.515231	0.470354	-0.488488	2.27366	0.930041	0.764912	1.16539	1.47075	1.09661	-0.471479	-1.01373	0.334215	-1.46432	0.421272	0.79063	0.252821	-1.42164	0.50522	0.200402	-1.3928	-1.0545	-0.824084	-0.463079	0.80021	-2.70999	-1.30315	0.184047	1.35668	0.724821	1.13363	1.3422	1.19236	1.00579	0.92498	0.784705	-1.45065	0.0833218	-0.476397	-0.56045	1.0246	0.60178	-1.23856	0.465383	0.677407	0.183001
I-AD4	0.613077	-1.55367	-0.390097	0.374735	0.702404	-0.0929321	-1.49918	0.930041	2.27366	0.437741	0.486404	1.13454	0.541807	-0.851613	-1.82972	-0.691512	-2.35265	-0.240192	0.235243	-0.996856	-2.206	-0.485903	-1.08074	-2.25839	-2.02577	-1.74873	-1.7105	-0.100346	-3.26	-1.18054	-0.114714	0.718672	-0.0137619	1.04393	1.18962	0.310749	0.219824	0.0450687	0.179072	-2.10926	-0.164789	-0.774898	-1.38155	0.0383252	-0.126148	-2.04911	0.172559	0.17268	-0.383144
I-AD4	0.251198	0.106789	0.557449	-0.590872	-0.70984	-0.132884	-0.60648	0.764912	0.437741	2.27366	1.00501	0.487411	0.517527	-0.195021	-0.167206	0.657192	-0.483899	0.311382	0.293789	0.559657	-0.409562	0.426789	0.328758	-0.451027	-0.353648	-0.0534328	-0.208241	0.432473	-2.25095	-1.66167	-0.0477233	1.06023	0.649195	0.793155	0.471582	0.966194	0.970962	0.340821	0.71239	-0.759476	0.234184	0.304231	0.504778	1.06093	0.693562	-0.744691	0.131699	-0.019138	0.0238253
I-AD5	0.312899	0.114696	0.641511	0.29493	-0.365525	0.266488	-0.0175151	1.16539	0.486404	1.00501	2.27366	1.12964	1.0479	-0.145625	-0.114203	0.572499	-0.271339	0.354448	0.667369	0.81541	-0.375062	0.570872	0.364879	-0.308798	-0.205277	0.0826188	0.172436	0.670047	-2.18518	-1.5564	0.0408565	1.19679	1.20094	1.04786	0.959738	1.46229	1.36113	0.755683	0.780919	-0.731582	0.154906	0.296319	0.40996	1.04835	0.59701	-0.486919	0.630104	0.578229	0.174036
I-AL1	0.698428	-1.46484	0.333726	0.688514	0.867646	0.61027	-0.633696	1.47075	1.13454	0.487411	1.12964	2.27366	1.26064	-0.8918	-1.6433	-0.409421	-1.86478	-0.0449459	0.609391	-0.541008	-1.90596	-0.133911	-0.45419	-1.82172	-1.62445	-1.36476	-0.993737	0.334996	-2.92339	-1.47606	0.263186	1.23588	0.599964	1.21335	1.48254	0.9646	0.863148	0.554208	0.255882	-1.57311	-0.288678	-0.908855	-1.15864	0.792566	-0.0112126	-1.59792	0.532887	0.666521	-0.186529
I-AL1	0.638539	-0.786528	0.614492	0.13836	0.14002	0.557999	0.0481293	1.09661	0.541807	0.517527	1.0479	1.26064	2.27366	-0.476885	-0.816217	0.286598	-0.911467	0.46042	0.453089	0.232494	-1.25625	0.335375	-0.0969931	-0.992954	-0.764716	-0.745918	-0.243311	0.573787	-2.54218	-1.51627	0.14435	1.34524	0.741919	0.894876	1.13759	0.89485	0.812535	0.507873	0.795615	-1.16615	0.147218	0.106676	-0.196766	0.864968	0.389173	-0.863226	0.285537	0.507225	0.196471
I-AL1	-0.807289	1.15323	-0.818616	-0.770332	-1.65947	0.49588	-0.531741	-0.471479	-0.851613	-0.195021	-0.145625	-0.8918	-0.476885	2.27366	1.32007	1.1896	0.850557	1.15031	0.482796	1.18609	0.906215	0.915603	1.01498	1.17782	0.964945	1.07497	1.15412	1.29503	-0.854576	-2.37839	-0.351327	-0.382721	-0.321099	0.0698606	-0.45817	-0.447301	0.212105	0.893921	1.09642	-0.756197	1.28426	0.923145	0.526001	0.415658	1.44878	0.647268	0.277682	0.244935	1.15117
I-AL1	-1.24474	1.70447	-0.872076	-1.70433	-2.35719	-0.439509	-0.794645	-1.01373	-1.82972	-0.167206	-0.114203	-1.6433	-0.816217	1.32007	2.27366	0.877989	1.2646	0.920414	-0.293712	1.22638	1.36129	0.446595	0.700327	1.57377	1.30265	1.28425	1.03922	0.464558	-0.248149	-2.30942	-1.16806	-0.759075	-0.355811	-0.453036	-1.07681	-0.585705	-0.0250016	-0.1555	0.342131	-0.526877	0.304375	0.862961	0.737518	-0.381599	0.694091	0.522916	-0.318182	-0.620857	0.379733
I-AL1	-0.584115	1.2352	-0.484319	-0.458268	-1.56337	-0.00524502	-0.367386	0.334215	-0.691512	0.657192	0.572499	-0.409421	0.286598	1.1896	0.877989	2.27366	0.159389	1.65004	1.06116	1.61337	0.581498	1.65888	1.62938	0.5652	0.617476	0.689941	0.678706	1.54397	-1.02619	-1.68518	-0.659104	0.343571	0.815152	0.896895	0.329983	0.234398	0.673303	1.1246	1.35603	-0.518107	0.783187	1.21298	0.721442	0.767921	1.89764	0.01877	-0.0720286	0.0752088	0.663401
I-AL2	-1.73638	1.2952	-0.596174	-1.30199	-2.46517	-0.174556	-0.0698091	-1.46432	-2.35265	-0.483899	-0.271339	-1.86478	-0.911467	0.850557	1.2646	0.159389	2.27366	0.273916	-0.388953	0.660848	1.21024	0.0386532	0.140645	1.77263	1.34143	1.13939	1.25548	0.105015	-1.06175	-2.30987	-1.23128	-0.996128	-0.376607	-0.806494	-1.57037	-0.57674	-0.100164	-0.088831	0.167832	-0.511132	0.0836495	0.581562	0.671599	-0.263844	0.250503	0.843435	0.066552	-0.273775	0.396888
I-AL2	-0.192815	0.666861	-0.482245	-0.103962	-1.17374	0.4415	-0.102588	0.421272	-0.240192	0.311382	0.354448	-0.0449459	0.46042	1.15031	0.920414	1.65004	0.273916	2.27366	1.11924	1.21298	0.675523	1.5054	1.06837	0.609081	0.532617	0.638983	0.719573	1.54604	-0.870537	-1.91115	-0.128757	0.320592	0.507373	0.750451	0.417762	0.0776108	0.583749	1.19923	1.54957	-0.450627	1.03398	1.28905	0.771769	0.712657	1.57953	0.284741	0.365832	0.902476	0.924581
I-AL2	-0.438867	-0.0554955	-0.929028	1.251	-0.735972	0.0658562	-0.423345	0.79063	0.235243	0.293789	0.667369	0.609391	0.453089	0.482796	-0.293712	1.06116	-0.388953	1.11924	2.27366	0.896016	-0.417495	1.47346	1.09869	-0.643032	-0.322306	-0.242544	-0.0482329	1.78245	-1.86684	-1.21342	-0.937301	0.449535	0.889519	1.08152	0.86784	0.0727576	0.184867	1.28878	1.11886	-1.27179	0.361446	0.0608347	-0.241471	0.666028	1.31367	-0.669063	0.197527	0.633692	0.223702
I-AL2	-0.767934	1.48751	-0.459626	-0.32329	-1.76177	0.205384	-0.171465	0.252821	-0.996856	0.559657	0.81541	-0.541008	0.232494	1.18609	1.22638	1.61337	0.660848	1.21298	0.896016	2.27366	0.938985	1.6975	1.43396	0.890659	0.909158	0.990235	1.16692	1.38905	-1.14662	-1.77194	-0.655983	0.408817	0.92547	0.863378	0.106304	0.480985	0.789087	1.18026	1.33647	-0.435035	0.746011	1.05065	1.02406	0.854824	1.75611	0.116993	0.0615663	0.123613	0.512113
I-AL3	-1.48259	1.11739	-0.936368	-1.49004	-2.60021	-0.529076	-0.215613	-1.42164	-2.206	-0.409562	-0.375062	-1.90596	-1.25625	0.906215	1.36129	0.581498	1.21024	0.675523	-0.417495	0.938985	2.27366	0.237311	0.261292	1.37437	1.24313	0.881299	0.984283	0.180809	-0.089826	-2.32415	-1.41226	-1.09977	-0.534081	-0.830869	-1.5721	-0.636705	-0.165357	-0.266207	0.147101	-0.292185	-0.00367771	0.867025	0.589642	-0.362099	0.269299	0.969739	0.0388337	-0.220297	0.376731
I-AL3	-0.635247	0.841813	-0.753777	0.174466	-1.46636	0.0953005	-0.363944	0.50522	-0.485903	0.426789	0.570872	-0.133911	0.335375	0.915603	0.446595	1.65888	0.0386532	1.5054	1.47346	1.6975	0.237311	2.27366	1.52297	0.0856924	0.304162	0.478217	0.681508	1.74756	-1.49533	-1.60932	-0.884646	0.489273	1.01875	1.00879	0.508677	0.185412	0.500423	1.40126	1.51438	-0.925624	0.392549	0.86549	0.440745	0.903556	1.79	-0.328112	0.0509525	0.316395	0.414561
I-AL3	-1.24141	0.940271	-1.15613	0.0364836	-1.76384	-0.0759614	-0.402375	0.200402	-1.08074	0.328758	0.364879	-0.45419	-0.0969931	1.01498	0.700327	1.62938	0.140645	1.06837	1.09869	1.43396	0.261292	1.52297	2.27366	0.241621	0.574147	0.641476	0.630267	1.28479	-1.24266	-1.07963	-1.45938	0.0273527	0.945219	0.433077	0.0190287	0.328647	0.0228142	0.899007	0.780711	-0.821347	0.0844334	0.200684	0.189716	0.585348	1.53356	-0.248391	-0.159068	0.0936599	0.137534
I-AL3	-1.5134	1.6467	-0.624474	-1.50817	-2.48929	0.0135759	-0.311711	-1.3928	-2.25839	-0.451027	-0.308798	-1.82172	-0.992954	1.17782	1.57377	0.5652	1.77263	0.609081	-0.643032	0.890659	1.37437	0.0856924	0.241621	2.27366	1.62227	1.47724	1.44537	0.123344	-0.999287	-2.5469	-0.907537	-0.927521	-0.928712	-0.882239	-1.60662	-0.565766	0.0813456	0.200249	0.427697	-0.350242	0.829828	0.845032	1.10737	-0.0458421	0.603189	1.01086	0.0890203	-0.346584	0.748977
I-AL3	-1.41023	1.2663	-0.57301	-1.3037	-2.37829	0.0901041	-0.258128	-1.0545	-2.02577	-0.353648	-0.205277	-1.62445	-0.764716	0.964945	1.30265	0.617476	1.34143	0.532617	-0.322306	0.909158	1.24313	0.304162	0.574147	1.62227	2.27366	0.871655	1.28813	0.375882	-0.66574	-2.31933	-0.836058	-0.754702	-0.544591	-0.676931	-1.34924	-0.465749	0.179775	0.274694	0.428258	-0.338345	0.56429	0.775527	0.727935	0.0503447	0.482261	0.693365	0.175634	-0.328438	0.438974
I-AL3	-1.29315	1.43991	-0.484209	-1.44107	-2.3852	-0.30106	-0.292349	-0.824084	-1.74873	-0.0534328	0.0826188	-1.36476	-0.745918	1.07497	1.28425	0.689941	1.13939	0.638983	-0.242544	0.990235	0.881299	0.478217	0.641476	1.47724	0.871655	2.27366	0.992034	0.415797	-1.05859	-2.337	-0.633544	-0.511563	-0.136774	-0.348874	-1.09768	0.0332995	0.280518	0.127128	0.447562	0.0169942	0.428498	0.400374	0.972685	0.358016	0.621302	0.479407	-0.321301	-0.44122	0.188332
I-AL3	-1.08587	1.2076	-0.414427	-0.558255	-2.19656	0.489637	-0.198441	-0.463079	-1.7105	-0.208241	0.172436	-0.993737	-0.243311	1.15412	1.03922	0.678706	1.25548	0.719573	-0.0482329	1.16692	0.984283	0.681508	0.630267	1.44537	1.28813	0.992034	2.27366	0.67645	-1.13386	-2.25747	-0.361349	-0.38911	-0.177698	-0.0717763	-0.880004	0.172686	0.424286	0.651554	0.633619	-0.30174	0.517545	0.831017	0.745917	0.370423	0.85307	0.652645	0.42956	0.0834636	0.63069
I-AL3	-0.331236	0.628642	-0.486306	0.774661	-1.01453	0.626173	-0.282823	0.80021	-0.100346	0.432473	0.670047	0.334996	0.573787	1.29503	0.464558	1.54397	0.105015	1.54604	1.78245	1.38905	0.180809	1.74756	1.28479	0.123344	0.375882	0.415797	0.67645	2.27366	-1.41257	-1.67199	-0.464891	0.55467	0.806045	1.02505	0.651441	0.248901	0.642067	1.64361	1.48677	-0.789048	1.17389	0.701696	0.417971	0.950821	1.90512	-0.128316	0.462864	0.789615	0.685682
I-AL3	-2.71552	-0.882163	-2.30917	-2.43235	-3.55564	-1.89372	-1.6878	-2.70999	-3.26	-2.25095	-2.18518	-2.92339	-2.54218	-0.854576	-0.248149	-1.02619	-1.06175	-0.870537	-1.86684	-1.14662	-0.089826	-1.49533	-1.24266	-0.999287	-0.66574	-1.05859	-1.13386	-1.41257	2.27366	-2.64254	-2.43444	-2.43597	-2.22124	-2.49981	-2.63533	-2.08502	-2.08484	-1.90562	-1.68549	-0.95956	-1.35424	-0.809095	-1.21967	-2.295	-1.53416	-0.971454	-1.6773	-1.74932	-1.26384
I-AM1	-2.03973	-1.90673	-2.24697	-1.00376	-1.55067	-2.23179	-2.27586	-1.30315	-1.18054	-1.66167	-1.5564	-1.47606	-1.51627	-2.37839	-2.30942	-1.68518	-2.30987	-1.91115	-1.21342	-1.77194	-2.32415	-1.60932	-1.07963	-2.5469	-2.31933	-2.337	-2.25747	-1.67199	-2.64254	2.27366	-2.55121	-1.81842	-0.46015	-1.31317	-1.17664	-1.44289	-1.97113	-1.84449	-2.04285	-2.08696	-2.27181	-2.02689	-2.31973	-1.82596	-1.76706	-2.52608	-1.9967	-1.89915	-2.24225
I-AM1	0.798639	-1.22815	0.629552	-1.20707	-0.664655	0.75353	-0.0374607	0.184047	-0.114714	-0.0477233	0.0408565	0.263186	0.14435	-0.351327	-1.16806	-0.659104	-1.23128	-0.128757	-0.937301	-0.655983	-1.41226	-0.884646	-1.45938	-0.907537	-0.836058	-0.633544	-0.361349	-0.464891	-2.43444	-2.55121	2.27366	0.557128	-0.995961	0.0884055	-0.0795444	0.106665	0.787512	0.607011	1.01012	0.093769	1.10455	-0.110924	0.585735	0.875286	-0.138024	-0.624617	0.657756	0.179019	0.509765
I-AM1	0.572101	-0.561485	0.981266	-0.0913422	-0.104689	0.624461	-0.225963	1.35668	0.718672	1.06023	1.19679	1.23588	1.34524	-0.382721	-0.759075	0.343571	-0.996128	0.320592	0.449535	0.408817	-1.09977	0.489273	0.0273527	-0.927521	-0.754702	-0.511563	-0.38911	0.55467	-2.43597	-1.81842	0.557128	2.27366	0.596325	1.0941	1.10947	1.27123	1.24937	0.657796	0.84795	-0.946941	0.266804	0.136302	0.0447501	1.17551	0.582158	-0.643733	0.587676	0.636073	0.453614
I-AM1	-0.541236	-0.0171474	-0.62527	0.588129	-0.832576	-0.131043	-0.416977	0.724821	-0.0137619	0.649195	1.20094	0.599964	0.741919	-0.321099	-0.355811	0.815152	-0.376607	0.507373	0.889519	0.92547	-0.534081	1.01875	0.945219	-0.928712	-0.544591	-0.136774	-0.177698	0.806045	-2.22124	-0.46015	-0.995961	0.596325	2.27366	0.994325	0.628692	0.854392	0.51814	0.54256	0.313856	-1.20402	-0.587143	-0.252703	-0.524137	0.913379	0.441881	-0.955346	0.0598012	0.149142	-0.357142
I-AM2	0.476016	-0.381831	-0.165748	1.01919	-0.00231214	0.435428	-0.705698	1.13363	1.04393	0.793155	1.04786	1.21335	0.894876	0.0698606	-0.453036	0.896895	-0.806494	0.750451	1.08152	0.863378	-0.830869	1.00879	0.433077	-0.882239	-0.676931	-0.348874	-0.0717763	1.02505	-2.49981	-1.31317	0.0884055	1.0941	0.994325	2.27366	1.1945	0.7309	0.920604	1.05424	1.07654	-1.41957	0.349297	0.0773073	-0.273055	1.17971	1.01541	-0.786447	0.559972	0.699558	0.358653
I-AM2	0.532632	-0.951852	-0.0604349	0.538646	0.654977	0.111677	-0.822251	1.3422	1.18962	0.471582	0.959738	1.48254	1.13759	-0.45817	-1.07681	0.329983	-1.57037	0.417762	0.86784	0.106304	-1.5721	0.508677	0.0190287	-1.60662	-1.34924	-1.09768	-0.880004	0.651441	-2.63533	-1.17664	-0.0795444	1.10947	0.628692	1.1945	2.27366	0.792896	0.445104	0.572622	0.499642	-1.64824	-0.161371	-0.45328	-0.858514	0.528422	0.508517	-1.62982	0.201388	0.607619	-0.187939
I-AM2	0.1402	-0.246013	0.552203	-0.0669274	-0.436922	0.416587	-0.0267487	1.19236	0.310749	0.966194	1.46229	0.9646	0.89485	-0.447301	-0.585705	0.234398	-0.57674	0.0776108	0.0727576	0.480985	-0.636705	0.185412	0.328647	-0.565766	-0.465749	0.0332995	0.172686	0.248901	-2.08502	-1.44289	0.106665	1.27123	0.854392	0.7309	0.792896	2.27366	1.34502	0.509394	0.549176	-0.296878	0.0117425	-0.0765225	0.203414	1.25338	0.22472	-0.638016	0.516815	0.476821	0.017726
I-AM2	0.466129	0.108265	0.858189	-0.532403	-0.816053	0.542203	-0.0021564	1.00579	0.219824	0.970962	1.36113	0.863148	0.812535	0.212105	-0.0250016	0.673303	-0.100164	0.583749	0.184867	0.789087	-0.165357	0.500423	0.0228142	0.0813456	0.179775	0.280518	0.424286	0.642067	-2.08484	-1.97113	0.787512	1.24937	0.51814	0.920604	0.445104	1.34502	2.27366	0.799263	1.09085	-0.235643	0.777146	0.482148	0.688087	1.20995	0.804625	0.00686836	0.528875	0.537541	0.577304
I-AM4	-0.0944209	-0.0420861	0.0664829	0.651645	-0.909521	0.653737	-0.0466537	0.92498	0.0450687	0.340821	0.755683	0.554208	0.507873	0.893921	-0.1555	1.1246	-0.088831	1.19923	1.28878	1.18026	-0.266207	1.40126	0.899007	0.200249	0.274694	0.127128	0.651554	1.64361	-1.90562	-1.84449	0.607011	0.657796	0.54256	1.05424	0.572622	0.509394	0.799263	2.27366	1.57764	-0.448914	1.01859	0.344931	0.538908	1.32614	1.81498	-0.228695	0.512713	0.538936	0.490661
I-AM5	0.261775	0.419165	0.36959	-0.0126002	-0.999417	0.967315	0.151747	0.784705	0.179072	0.71239	0.780919	0.255882	0.795615	1.09642	0.342131	1.35603	0.167832	1.54957	1.11886	1.33647	0.147101	1.51438	0.780711	0.427697	0.428258	0.447562	0.633619	1.48677	-1.68549	-2.04285	1.01012	0.84795	0.313856	1.07654	0.499642	0.549176	1.09085	1.57764	2.27366	0.136847	1.38617	1.34155	0.960865	1.21405	1.83306	0.216061	0.669643	0.716235	0.871576
I-AM5	-1.51287	-0.540314	-0.284797	-1.88569	-2.22931	-0.838949	-0.100367	-1.45065	-2.10926	-0.759476	-0.731582	-1.57311	-1.16615	-0.756197	-0.526877	-0.518107	-0.511132	-0.450627	-1.27179	-0.435035	-0.292185	-0.925624	-0.821347	-0.350242	-0.338345	0.0169942	-0.30174	-0.789048	-0.95956	-2.08696	0.093769	-0.946941	-1.20402	-1.41957	-1.64824	-0.296878	-0.235643	-0.448914	0.136847	2.27366	-0.0486703	-0.266954	0.474673	0.54001	-0.658727	-0.337776	-0.395133	-0.653891	-0.323315
I-MC1	-0.167828	0.0577571	0.107784	-0.560609	-0.992167	1.15623	-0.202462	0.0833218	-0.164789	0.234184	0.154906	-0.288678	0.147218	1.28426	0.304375	0.783187	0.0836495	1.03398	0.361446	0.746011	-0.00367771	0.392549	0.0844334	0.829828	0.56429	0.428498	0.517545	1.17389	-1.35424	-2.27181	1.10455	0.266804	-0.587143	0.349297	-0.161371	0.0117425	0.777146	1.01859	1.38617	-0.0486703	2.27366	0.594358	0.839821	0.753438	1.36556	0.0206544	0.295976	0.357871	0.826408
I-MC2	-0.203376	0.84602	-0.355062	-1.26233	-1.63865	-0.0158451	-0.238666	-0.476397	-0.774898	0.304231	0.296319	-0.908855	0.106676	0.923145	0.862961	1.21298	0.581562	1.28905	0.0608347	1.05065	0.867025	0.86549	0.200684	0.845032	0.775527	0.400374	0.831017	0.701696	-0.809095	-2.02689	-0.110924	0.136302	-0.252703	0.0773073	-0.45328	-0.0765225	0.482148	0.344931	1.34155	-0.266954	0.594358	2.27366	0.649692	0.263163	1.19564	0.514562	0.101276	0.175732	0.997995
I-MC3	-0.749522	0.600374	0.246931	-1.49773	-2.01185	-0.102931	0.155678	-0.56045	-1.38155	0.504778	0.40996	-1.15864	-0.196766	0.526001	0.737518	0.721442	0.671599	0.771769	-0.241471	1.02406	0.589642	0.440745	0.189716	1.10737	0.727935	0.972685	0.745917	0.417971	-1.21967	-2.31973	0.585735	0.0447501	-0.524137	-0.273055	-0.858514	0.203414	0.688087	0.538908	0.960865	0.474673	0.839821	0.649692	2.27366	0.840766	0.798922	0.572467	-0.0718422	-0.0599836	0.263015
I-MD2	0.125231	-0.122187	0.681283	-0.0185864	-1.23035	0.510406	0.235033	1.0246	0.0383252	1.06093	1.04835	0.792566	0.864968	0.415658	-0.381599	0.767921	-0.263844	0.712657	0.666028	0.854824	-0.362099	0.903556	0.585348	-0.0458421	0.0503447	0.358016	0.370423	0.950821	-2.295	-1.82596	0.875286	1.17551	0.913379	1.17971	0.528422	1.25338	1.20995	1.32614	1.21405	0.54001	0.753438	0.263163	0.840766	2.27366	1.03592	0.00405409	0.726741	0.423376	0.594579
I-MD2	-0.293602	0.935779	-0.390363	-0.223551	-1.15724	0.434627	-0.387082	0.60178	-0.126148	0.693562	0.59701	-0.0112126	0.389173	1.44878	0.694091	1.89764	0.250503	1.57953	1.31367	1.75611	0.269299	1.79	1.53356	0.603189	0.482261	0.621302	0.85307	1.90512	-1.53416	-1.76706	-0.138024	0.582158	0.441881	1.01541	0.508517	0.22472	0.804625	1.81498	1.83306	-0.658727	1.36556	1.19564	0.798922	1.03592	2.27366	-0.109799	0.120973	0.255557	0.786653
I-MD3	-1.32498	0.156723	-0.551036	-1.15473	-2.36647	-0.303359	-0.0631873	-1.23856	-2.04911	-0.744691	-0.486919	-1.59792	-0.863226	0.647268	0.522916	0.01877	0.843435	0.284741	-0.669063	0.116993	0.969739	-0.328112	-0.248391	1.01086	0.693365	0.479407	0.652645	-0.128316	-0.971454	-2.52608	-0.624617	-0.643733	-0.955346	-0.786447	-1.62982	-0.638016	0.00686836	-0.228695	0.216061	-0.337776	0.0206544	0.514562	0.572467	0.00405409	-0.109799	2.27366	0.356236	0.343103	0.965065
I-MD3	0.0424514	-0.329062	0.310855	0.0467089	-0.497008	0.567844	0.131207	0.465383	0.172559	0.131699	0.630104	0.532887	0.285537	0.277682	-0.318182	-0.0720286	0.066552	0.365832	0.197527	0.0615663	0.0388337	0.0509525	-0.159068	0.0890203	0.175634	-0.321301	0.42956	0.462864	-1.6773	-1.9967	0.657756	0.587676	0.0598012	0.559972	0.201388	0.516815	0.528875	0.512713	0.669643	-0.395133	0.295976	0.101276	-0.0718422	0.726741	0.120973	0.356236	2.27366	1.10249	0.872178
I-MD3	0.173901	-0.661547	-0.304036	0.426061	-0.155626	0.677326	0.0626707	0.677407	0.17268	-0.019138	0.578229	0.666521	0.507225	0.244935	-0.620857	0.0752088	-0.273775	0.902476	0.633692	0.123613	-0.220297	0.316395	0.0936599	-0.346584	-0.328438	-0.44122	0.0834636	0.789615	-1.74932	-1.89915	0.179019	0.636073	0.149142	0.699558	0.607619	0.476821	0.537541	0.538936	0.716235	-0.653891	0.357871	0.175732	-0.0599836	0.423376	0.255557	0.343103	1.10249	2.27366	0.929322
I-MD3	0.149049	0.0707635	-0.1714	-0.655197	-1.30416	0.807671	-0.116117	0.183001	-0.383144	0.0238253	0.174036	-0.186529	0.196471	1.15117	0.379733	0.663401	0.396888	0.924581	0.223702	0.512113	0.376731	0.414561	0.137534	0.748977	0.438974	0.188332	0.63069	0.685682	-1.26384	-2.24225	0.509765	0.453614	-0.357142	0.358653	-0.187939	0.017726	0.577304	0.490661	0.871576	-0.323315	0.826408	0.997995	0.263015	0.594579	0.786653	0.965065	0.872178	0.929322	2.27366
I-MD3	-0.00817034	0.419297	0.076302	-0.0757251	-1.09785	0.668756	-0.152823	0.705215	0.0487802	0.110103	0.469768	0.460423	0.304703	1.04274	0.495346	1.09387	0.365747	0.911086	0.714599	0.801017	0.386944	0.782512	0.735302	0.597533	0.537669	0.325847	0.800715	1.18172	-1.45424	-2.00586	0.0669107	0.762655	0.237038	0.659403	0.294315	0.411315	0.836544	0.81032	1.0439	-0.326933	0.651932	0.633548	0.302134	0.860848	1.15378	0.697232	0.953662	0.864273	1.16435
I-MD3	-0.0470235	-0.167896	-0.352893	-0.822963	-1.17071	0.855217	0.0328512	-0.103376	-0.394526	-0.317687	0.0427255	-0.246537	-0.0749972	0.917448	0.281682	0.135989	0.212418	0.748058	-0.131142	0.29458	0.217651	0.112256	-0.104142	0.460298	0.223534	0.16003	0.423585	0.486988	-1.21579	-2.35397	0.609262	0.241111	-0.571849	0.283327	-0.389584	-0.0497673	0.38429	0.516327	0.862091	-0.438123	0.766026	0.49158	0.206654	0.445948	0.361325	0.781733	1.09557	0.980103	1.26093
I-MD3	-0.366821	0.336652	-0.00940697	-0.603551	-1.64166	0.55309	-0.0848772	0.0910363	-0.636693	0.00135616	0.174352	-0.44693	-0.128458	1.05495	0.51439	0.703507	0.471846	0.905325	0.22174	0.732	0.465573	0.602537	0.304876	0.635066	0.561041	0.407726	0.798883	0.937971	-0.996975	-2.23151	0.35323	0.48688	-0.341969	0.498748	-0.318259	0.0932161	0.568985	0.808391	0.962824	0.100813	0.664321	0.503757	0.439344	0.686464	0.846829	0.92262	1.09826	0.759289	1.3535
I-MD3	0.0646282	-0.228049	-0.0315236	-0.182402	-1.18847	0.821632	-0.0225509	0.416156	-0.0303581	-0.147339	0.18815	0.194037	0.288033	0.687149	0.0692378	0.28093	0.00688079	0.870742	0.544759	0.244422	0.190131	0.38016	0.0578688	0.168593	0.114856	0.0896042	0.308308	0.728453	-1.41408	-2.16933	0.613866	0.524373	-0.151394	0.599018	-0.00678462	0.0790815	0.47496	0.781463	0.928487	-0.080839	0.581747	0.415601	0.292226	0.710612	0.491115	0.595525	1.15537	1.00581	1.069
I-MD3	0.134867	-0.121475	0.206487	-0.941575	-1.52953	0.764032	-0.0884165	0.10079	-0.671836	-0.13225	0.211944	-0.320653	0.0924885	0.590233	0.271129	0.347601	0.237079	0.681759	-0.217428	0.183169	0.331174	0.10082	-0.265206	0.552249	0.451053	0.00474616	0.543092	0.31028	-1.36466	-2.51677	0.667757	0.549271	-0.631892	0.300697	-0.526839	0.228994	0.76454	0.395155	0.799171	-0.163667	0.607069	0.666031	0.276143	0.647439	0.461413	0.834257	0.975427	0.801146	1.16738
I-MD3	-0.274548	0.556957	0.114581	-0.865596	-1.71526	0.585192	0.192099	0.0521962	-0.813022	0.234703	0.480745	-0.482676	0.12084	1.0089	0.639767	0.762166	0.588895	0.755452	0.212451	0.931454	0.603333	0.664275	0.224273	0.932047	0.632664	0.415746	0.840561	0.708367	-1.22602	-2.19116	0.517344	0.634773	-0.18679	0.48456	-0.397659	0.401286	0.855761	0.742184	1.02691	0.157887	0.774922	0.930361	0.513902	0.908159	0.893733	1.05064	0.92708	0.68661	1.34357
I-MD3	-1.60136	0.343798	-0.695049	-2.02106	-2.54616	-0.995266	-0.269959	-1.71338	-2.15022	-0.56175	-0.696882	-1.99887	-1.5424	0.0651647	0.472861	-0.259539	0.572285	-0.225094	-1.10777	-0.0856461	0.784429	-0.56444	-0.527507	0.719863	0.561939	0.297029	0.321225	-0.694587	-0.196055	-2.44513	-0.710623	-1.05357	-1.19666	-1.31752	-1.84802	-0.82001	-0.280996	-0.945637	-0.341526	0.460521	-0.329044	0.240635	0.492423	-0.195669	-0.612452	0.834552	-0.0110807	-0.340356	0.34415
I-PC1	-1.57624	0.214321	-0.468681	-1.12654	-2.23155	-0.204147	-0.113197	-0.755172	-1.776	-0.170029	-0.00959017	-1.33136	-0.790616	0.275606	0.181642	0.561686	0.108476	0.274808	0.0662327	0.784107	0.185712	0.582139	0.874365	0.391047	0.217358	0.583039	0.455349	0.457913	-1.45468	-1.37981	0.0766601	-0.345817	-0.304672	-0.22276	-1.04469	0.202445	0.190423	0.724467	0.657024	0.478368	0.417342	0.0578815	0.967721	0.979793	0.707774	0.0304725	-0.154396	-0.454363	-0.241047
I-PD1	0.573283	-0.0628416	0.503099	0.11793	0.251755	0.212459	-0.4088	1.31442	0.772959	0.884124	1.23711	1.23108	1.28212	-0.019199	-0.230572	0.812376	-0.850132	0.590451	0.63879	0.706778	-0.838747	0.832236	0.354994	-0.877355	-0.608623	-0.278381	-0.122762	0.683699	-2.3189	-1.37779	0.340699	1.41248	0.863805	1.01508	1.12686	1.09336	1.06161	0.779122	0.91798	-1.14495	0.143404	0.462671	0.0555106	0.882708	0.960793	-1.07679	0.489782	0.491205	0.109543
I-PD2	-0.984847	0.172812	-0.510447	0.101478	-1.49143	0.346298	-0.101259	-0.0227782	-0.410604	-0.305983	-0.0422729	-0.417956	-0.44892	0.766092	0.262773	0.537724	0.304878	0.872442	0.636107	0.721598	0.277195	0.88004	0.88156	0.567087	0.484035	0.247253	0.6571	0.951416	-1.81557	-1.40979	-0.225942	-0.256955	0.180523	0.296366	-0.36645	-0.229091	-0.0814668	1.20903	0.96794	-0.73102	0.457643	0.0231854	0.173551	0.596999	0.769513	0.235118	0.432987	0.285052	0.290925
I-PD2	-0.547369	0.705867	-0.218755	-0.123421	-1.24277	0.350758	-0.0861613	0.327363	-0.967147	0.212118	0.527902	-0.00545876	0.572034	1.00046	0.889957	1.1751	0.739886	1.095	0.568032	1.15866	0.867485	1.04628	1.3301	0.897015	0.867398	0.85469	0.937007	1.10143	-1.06563	-1.6833	-0.450397	0.246204	0.695619	0.457757	0.174884	0.569446	0.485732	0.644031	0.608814	-0.23522	0.283098	0.545558	0.720722	0.599301	0.892086	0.695004	0.373348	0.476275	0.705497
I-PD2	-0.0828542	0.0477057	-0.135021	-1.0122	-1.52985	1.28927	-0.37121	-0.34853	-0.853159	-0.535444	-0.303137	-0.49016	-0.0682851	1.1408	0.334593	-0.205772	0.393045	0.564043	-0.53613	0.0287263	0.180162	-0.342405	-0.515085	0.788712	0.458289	0.576802	0.757079	0.23603	-1.38756	-2.71788	0.880472	-0.129931	-0.984024	-0.209749	-0.682262	-0.337828	0.193233	0.511307	0.735753	-0.103513	1.37732	0.160113	0.673478	0.37481	0.382709	0.589395	0.366781	0.265883	1.0117
I-PD2	-1.58865	0.600051	-0.98196	-1.32833	-2.57746	-0.511236	-0.236647	-1.37445	-2.10369	-0.557778	-0.432751	-1.81575	-1.26636	0.596285	0.798265	0.385653	0.673956	0.39864	-0.538755	0.5388	0.843505	0.191325	0.186	0.853528	0.658628	0.717185	0.80205	-0.0560588	-0.789969	-2.2653	-1.06247	-0.888135	-0.472995	-0.760316	-1.58913	-0.595994	-0.23634	-0.163118	0.00142886	-0.462035	-0.380547	0.182496	0.20899	0.0603939	0.0717047	0.742906	0.142806	-0.273396	0.494399
I-PD2	-1.03623	0.571741	-0.674758	-1.11964	-1.9638	0.085673	-0.481395	-0.94942	-1.19015	-0.504399	-0.475827	-1.43737	-1.047	0.799296	0.590763	0.154762	0.903953	0.349226	-0.377313	0.269975	0.637462	-0.0342045	-0.0645026	1.23268	0.794895	0.669256	0.95003	0.180031	-1.40629	-2.42693	-0.443405	-0.902827	-0.931471	-0.523234	-1.22144	-0.820228	-0.116484	0.16524	0.475576	-0.557536	0.587041	0.578877	0.431833	-0.149149	0.217307	0.645296	0.0741751	-0.0769767	0.627303
I-PD2	-0.958181	1.02078	-0.493751	-0.322852	-1.92058	0.386559	-0.189339	-0.0970226	-1.32785	-0.0370392	0.345839	-0.677233	0.240462	1.22231	0.922284	0.987347	1.02738	1.12559	0.482042	1.06675	0.883546	1.0984	0.806334	1.3787	1.00474	0.978338	1.42396	1.00871	-1.29155	-2.03959	-0.550731	-0.0678087	0.368885	0.335071	-0.417806	0.130225	0.508581	0.919603	1.03745	-0.568484	0.674367	1.16185	0.722508	0.640962	1.20504	0.5495	0.171124	0.0482382	0.744148
I-PD2	-1.30181	0.326383	-1.0276	-1.496	-2.57471	-0.681433	-0.801257	-1.65254	-2.03628	-0.859976	-0.813014	-1.89008	-1.15392	0.292689	0.474578	-0.0839225	0.756959	0.0759779	-0.520279	0.0995795	0.80098	-0.142644	0.0149947	0.799706	0.717742	0.00859728	0.636047	-0.290614	-0.700314	-2.26348	-1.20242	-1.13621	-0.766369	-1.096	-1.73872	-1.24129	-0.554884	-0.921391	-0.502288	-0.808755	-0.729001	0.484565	-0.144816	-0.685276	-0.56223	0.555545	0.0318507	-0.294159	0.271303
I-PD4	0.496094	-1.3144	0.247188	0.0911494	0.421798	0.962402	-0.161457	0.813751	0.00131246	-0.395512	0.358446	0.924905	0.91323	-0.463431	-1.41941	-0.501568	-1.17715	-0.00736038	-0.136371	-0.352631	-1.31765	-0.46181	-0.392836	-1.12655	-0.851964	-1.16156	-0.492467	0.151883	-2.29766	-2.01422	1.0512	0.682686	-0.0588303	0.420718	0.588469	0.553385	0.260268	0.247676	0.369962	-0.950462	0.457784	-0.73014	-0.52562	0.472973	-0.281663	-0.828378	0.563488	1.07676	0.198
I-PD4	-1.3318	-0.193325	-1.43873	0.528058	-1.51827	-0.5597	-0.720397	-0.137687	-0.705372	-0.548048	-0.0663526	-0.37586	-0.2681	0.113032	-0.240627	0.145318	0.0917076	0.456567	0.962855	0.286391	0.134329	0.643624	0.758831	-0.260801	0.031878	-0.416722	0.203924	0.725959	-1.41054	-1.15044	-1.70739	-0.671588	0.541624	0.240521	-0.152753	-0.518797	-0.694468	0.266699	-0.00617197	-1.56568	-0.768672	-0.0844569	-0.853856	-0.143493	0.0746328	-0.459165	-0.0471691	0.0875915	-0.322492
I-PD5	0.459289	0.179865	0.158226	-0.621134	-1.0866	1.29768	-0.140566	0.0339798	-0.339199	-0.0303903	0.256647	0.0734973	0.493633	0.924813	0.758672	0.290119	0.325234	0.836611	-0.232971	0.516232	0.478207	0.181595	-0.0565029	0.844987	0.68448	0.36537	0.891629	0.421846	-1.03726	-2.27059	0.822361	0.294562	-0.323145	0.213271	-0.193506	0.0634183	0.405342	0.564002	0.982181	-0.345353	1.18603	0.71638	0.729806	0.527072	0.644281	0.5581	0.671887	0.606959	0.818766
I-PD6	-0.682052	1.26665	-0.821232	0.130667	-1.65754	0.551111	-0.517132	0.129912	-0.83907	0.0950446	0.355474	-0.39455	0.159925	1.44526	1.14738	1.40082	0.726801	1.50597	1.15208	1.58086	0.764594	1.41836	1.44374	1.04692	0.875316	0.807992	1.13903	1.82164	-1.12724	-1.85142	-0.914134	0.0672758	0.596169	0.699282	-0.0117427	-0.0284715	0.37747	1.14766	1.14147	-0.999301	0.630238	0.778222	0.259516	0.517874	1.57686	0.104275	0.278098	0.482104	0.803549
I-PD6	-0.897398	1.34545	-0.534491	-0.768568	-2.11445	0.23087	-0.226641	-0.716578	-1.35239	-0.262298	-0.118177	-1.02074	-0.569015	0.982723	1.0084	0.743621	1.27873	0.731288	0.053914	0.871182	0.986801	0.553754	0.48842	1.50819	1.00514	0.942035	1.31461	0.559658	-1.03831	-2.29953	-0.67582	-0.452511	-0.199654	-0.415886	-1.1284	-0.18863	0.102219	0.276895	0.549638	-0.587325	0.0360549	0.785067	0.568291	0.299273	0.664202	0.714195	0.360111	0.171787	0.592868
I-PD6	-1.40301	1.02469	-1.13145	-0.38869	-2.24653	-0.0616927	-0.529039	-0.467819	-1.80237	-0.023361	0.277533	-1.12019	-0.439212	1.12125	0.944765	1.20004	0.775937	0.938701	0.52726	1.48338	0.88571	1.55757	1.46663	0.927696	0.898325	0.733838	1.16586	1.10723	-1.12149	-1.95412	-1.56325	-0.310953	0.712828	0.195057	-0.671916	-0.131448	0.0390204	0.678706	0.697523	-1.07398	-0.269159	0.460205	0.180611	0.23167	1.13876	0.234242	0.0805727	0.0681309	0.451261
I-PD6	-2.37443	0.598113	-1.65002	-2.11781	-3.09035	-1.50015	-1.01561	-2.29287	-2.88332	-1.37075	-1.47097	-2.59484	-2.219	-0.131899	0.303454	-0.610218	0.536517	-0.716181	-1.32445	-0.462666	0.798094	-0.806428	-0.615318	0.360075	0.53172	-0.0388573	0.0950516	-1.02794	-0.0844432	-2.3017	-2.35832	-1.99307	-1.43378	-1.84631	-2.2741	-1.60027	-1.29144	-1.56248	-1.35733	-0.641091	-1.38221	-0.125686	-0.779639	-1.51918	-1.13627	-0.148323	-0.660438	-1.14857	-0.66017
I-PD8	-1.42774	1.21397	-0.484333	-1.2371	-2.35437	-0.150665	0.252417	-1.30822	-2.1239	-0.291346	-0.00923596	-1.73381	-0.766826	0.962411	1.3034	0.618656	1.71856	0.649043	-0.150399	0.948266	1.40986	0.437535	0.350883	1.75565	1.49239	0.862282	1.48228	0.336815	-0.558052	-2.21017	-0.959795	-0.743466	-0.412042	-0.596711	-1.44945	-0.389496	0.300434	0.286333	0.540892	-0.211235	0.207272	1.11855	0.825028	0.0772832	0.523708	1.03238	0.185339	0.0488132	0.476534
I-PL2	-0.766646	1.70686	-0.523784	-0.950342	-1.99711	0.0126672	-0.335633	-0.561659	-1.4197	0.163977	0.377046	-1.09017	-0.18505	1.45097	1.40681	1.33462	1.21895	1.01034	0.40029	1.60466	0.997337	1.26332	1.04381	1.62953	1.30559	0.964209	1.42969	1.03232	-1.00756	-1.92186	-1.00571	-0.160606	0.404711	0.166408	-0.601195	-0.253955	0.431171	0.501152	0.917463	-0.894554	0.307652	1.22238	0.512113	0.209226	1.22643	0.408018	0.104974	-0.163926	0.780007
I-PL2	-1.55025	1.42839	-1.36277	-1.28444	-2.12206	-1.1778	-1.02761	-0.892648	-1.41475	-0.14918	-0.174624	-1.41751	-1.22228	0.616788	1.1971	1.29218	0.523088	0.647611	0.223288	1.06631	0.905737	0.889743	1.12382	0.579745	0.741092	0.642096	0.661258	0.691394	-0.408667	-1.58757	-1.6511	-0.934812	-0.0911142	-0.447113	-0.853556	-0.411536	-0.430873	-0.328866	0.048112	-0.205241	-0.49211	0.547721	0.252836	-0.472286	0.694075	-0.140532	-0.450961	-0.626913	-0.302786
I-PL2	-1.19201	1.15204	-0.811955	-0.710967	-2.0333	0.373628	-0.48722	-0.361469	-1.30399	-0.125631	0.0670712	-0.96729	-0.464968	1.40511	0.998296	1.16372	0.692273	0.919875	0.347357	1.41221	0.794118	1.06488	1.2657	1.08563	0.960052	1.16057	1.28923	1.15882	-1.36928	-2.13761	-0.598566	-0.31195	-0.0123947	0.100284	-0.635389	-0.0104281	0.294032	1.25174	0.987503	-0.460467	0.91063	0.453403	0.784738	0.666462	1.5669	0.223315	-0.0553441	-0.182296	0.422255
I-PL2	-1.16509	1.16427	-0.88122	-0.933776	-2.30914	0.451959	-0.680304	-0.529137	-1.55652	-0.318815	-0.265972	-1.15632	-0.704329	1.58507	1.11345	0.939033	0.992141	0.894719	0.0699415	1.30013	0.935537	0.754313	0.8273	1.46111	1.01138	1.23749	1.44169	0.915527	-1.26631	-2.5982	-0.707002	-0.518694	-0.447424	-0.138347	-0.869546	-0.36668	0.0743516	0.885414	0.778958	-0.647742	1.13625	0.324292	0.730252	0.255582	1.2771	0.527126	-0.0923871	-0.285571	0.847983
I-PL2	-2.07502	0.837638	-1.97877	-1.6359	-2.54492	-1.40326	-1.15553	-1.62133	-2.16757	-0.860032	-0.959187	-2.02823	-1.95286	0.327876	0.91848	0.442856	0.390234	0.291689	-0.370888	0.512494	0.754485	0.236707	0.649699	0.377767	0.536853	0.295228	0.430582	0.0185759	-0.217148	-1.58974	-2.10621	-1.66677	-0.588301	-1.15256	-1.67618	-0.90069	-1.14494	-0.912979	-0.55751	-0.300164	-0.951201	0.236516	-0.261251	-0.978562	-0.115605	-0.158834	-0.609595	-0.843146	-0.463064
I-PL3	-1.50766	1.54693	-0.954586	-1.62869	-2.37061	-0.812966	-0.3513	-1.24451	-1.98648	-0.168552	-0.142923	-1.75845	-1.09416	1.04349	1.68722	1.14639	1.17214	0.735968	-0.16716	1.26539	1.27758	0.595204	0.80242	1.39185	1.30842	1.06619	1.14606	0.452809	-0.126001	-2.24763	-1.26757	-0.93857	-0.370364	-0.690866	-1.3114	-0.375322	-0.0569099	-0.359244	0.414113	-0.0745216	0.0915136	0.801427	0.949514	-0.304266	0.759883	0.627069	-0.175663	-0.302634	0.168175
I-PL5	-2.01706	0.788187	-1.77472	-1.87384	-2.5163	-1.41346	-0.866305	-1.86461	-2.35635	-0.925502	-1.01108	-2.21263	-1.91107	-0.040883	0.94792	0.195116	0.409776	0.100852	-0.908574	0.268872	0.905221	-0.311865	0.0200949	0.454265	0.510657	0.474602	0.210905	-0.349075	0.0988501	-2.05037	-2.02975	-1.73155	-1.02495	-1.46562	-1.87642	-0.950258	-1.05427	-1.22535	-0.775028	-0.0779141	-0.880403	0.203155	-0.187116	-1.11971	-0.522964	0.0342593	-0.619947	-0.708894	-0.301849
I-PM1	1.3638	-0.722643	0.708215	0.0375448	0.384769	0.744257	-0.366863	1.04281	0.864616	0.867512	1.00172	1.21579	0.908902	-0.442437	-0.957696	0.00654786	-1.25946	0.28136	0.366752	-0.141718	-1.30492	-0.102922	-0.441505	-1.09698	-0.827154	-0.610577	-0.508085	0.339191	-2.76376	-1.65962	1.00532	1.07347	0.535029	1.00268	0.986089	0.89607	0.934177	0.618049	0.838207	-0.964072	0.422418	-0.106744	0.0998768	0.902246	0.206334	-1.18371	0.504553	0.524926	0.231413
I-PM1	-1.07916	-0.234335	-1.1965	0.754557	-1.43939	-0.406399	-0.712192	0.585881	-0.628332	0.178106	0.729156	0.35004	0.47907	-0.23339	-0.689235	0.839907	-0.516945	0.593552	1.39359	0.984102	-0.846765	1.40589	1.27076	-1.14365	-0.759087	-0.324591	-0.197339	1.30193	-2.31489	-0.731468	-1.63377	0.298344	1.08161	0.953079	0.626028	0.106746	-0.130697	0.746684	0.368607	-1.80315	-0.605298	-0.521588	-0.899562	0.643767	0.611094	-1.04796	-0.0955925	0.123406	-0.540209
I-PM3	0.00857187	-0.0164974	-0.00950698	-0.890082	-1.32394	1.21274	-0.20268	-0.332678	-0.529921	-0.605688	-0.271852	-0.27562	-0.131306	0.782028	0.162864	-0.235969	0.13814	0.698236	-0.603181	-0.0126589	0.2328	-0.412102	-0.62115	0.630981	0.361313	0.444211	0.668617	0.122429	-1.19401	-2.51005	0.976932	-0.00502431	-0.905979	-0.113591	-0.626919	-0.176475	0.304985	0.658165	0.824916	0.0729766	1.07361	0.606899	0.719395	0.533032	0.289129	0.412576	0.536834	0.300361	0.743785
I-PM4	0.346645	-0.39742	0.0963485	-0.844381	-1.06802	1.17017	0.290059	0.0953694	-0.426675	-0.354925	-0.00219659	-0.0597632	0.284199	0.638255	-0.0955782	-0.113944	-0.0377563	0.725907	-0.212485	0.140446	0.040848	-0.0924682	-0.353966	0.354918	0.0715083	0.0498912	0.359694	0.359384	-1.26461	-2.28058	1.18181	0.253487	-0.607528	0.20679	-0.308769	-0.0134806	0.433837	0.545548	0.993739	-0.101956	1.07657	0.592001	0.502978	0.604344	0.262253	0.485748	0.621344	0.89336	0.964862
I-PM4	-2.83669	-0.475105	-2.38733	-2.48869	-3.7495	-1.65454	-1.49381	-2.89172	-3.62781	-2.40108	-2.23694	-3.17614	-2.62684	-0.370493	-0.0988293	-1.38601	-0.0913126	-0.783324	-1.85361	-1.01042	0.173214	-1.30261	-1.21036	-0.00139563	-0.164477	-0.399656	-0.290429	-1.33328	0.0875775	-3.00755	-2.72021	-2.60883	-2.26949	-2.55467	-2.89531	-2.22892	-2.19747	-1.84186	-1.75181	-1.1214	-1.59707	-0.795387	-1.18381	-2.32698	-1.53675	-0.26263	-1.08706	-1.47292	-0.524841
I-V1	0.965044	-1.87943	-0.0518115	-0.948211	0.797684	-0.0705172	-1.49704	0.250229	0.457669	-0.760046	-0.243881	0.844107	-0.00193685	-1.55272	-2.03686	-1.43889	-2.31228	-1.20316	-1.23965	-1.66417	-2.34492	-1.51488	-1.89373	-2.19311	-2.18165	-2.01853	-1.87103	-1.17484	-3.32284	-2.28107	0.241365	0.227977	-1.35849	-0.0656246	0.334268	-0.231663	-0.273389	-0.862455	-0.858531	-1.83991	-0.838006	-1.46846	-1.76628	-0.723815	-1.22938	-2.03899	-0.437958	-0.250825	-0.742351
I-V2	-1.43734	0.631764	-0.759894	-1.46103	-2.29183	-0.447004	-0.261821	-0.952212	-1.51772	-0.305533	-0.232714	-1.54245	-1.06622	1.01325	1.09855	0.761994	0.322758	0.947903	-0.0764626	0.969668	0.629578	0.391518	0.532663	0.923213	0.468472	1.10229	0.705189	0.68137	-0.850818	-2.40084	-0.0455698	-0.786141	-0.901643	-0.519383	-1.12264	-0.275537	0.0675244	0.368956	1.05423	0.428382	0.809806	0.467143	1.28941	0.28645	1.15001	0.585354	-0.278667	-0.233286	0.276252
I-V2	-1.60877	-2.47381	-2.31253	-0.680559	-0.447387	-2.26393	-2.5162	-0.941321	-0.281116	-1.61615	-1.52149	-0.929239	-1.35459	-2.62177	-2.89762	-1.87723	-2.94124	-1.98888	-1.11182	-2.11446	-3.11095	-1.63017	-1.75908	-3.18732	-2.89417	-2.86669	-2.70635	-1.53193	-4.02095	-0.192172	-2.56025	-1.74264	-1.0527	-0.990067	-0.702227	-1.80922	-2.09054	-1.68589	-1.79193	-2.95533	-2.00977	-2.30829	-2.58155	-2.20917	-1.58423	-2.98297	-2.08501	-1.92884	-2.40011
I-V3	-1.55398	1.54528	-1.06102	-1.56862	-2.38269	-0.66386	-0.45833	-1.24501	-1.93903	-0.232354	-0.245176	-1.76613	-1.21928	0.879844	1.4575	0.893216	1.05519	0.568062	-0.420714	1.05803	1.1248	0.454202	0.62897	1.20176	0.902021	1.11491	1.07833	0.306714	-0.266968	-2.09214	-1.34644	-1.00477	-0.436799	-0.755587	-1.35119	-0.446195	-0.259401	-0.230588	0.0569286	-0.230661	-0.125198	0.761041	0.466081	-0.125624	0.470427	0.413458	-0.24977	-0.523214	0.151465
I-V3	-1.08227	1.43263	-0.858089	-1.09832	-2.09598	-0.245921	-0.504324	-0.60618	-1.3733	-0.102068	-0.0509172	-1.27014	-0.716117	1.268	1.37727	1.30425	1.11151	1.07265	0.374742	1.38698	1.00834	0.99941	1.21661	1.29619	1.05953	1.16426	1.14772	1.04726	-0.435276	-2.03452	-1.09627	-0.530533	-0.0690115	-0.138329	-0.697455	-0.363943	0.0512131	0.414245	0.707353	-0.0574951	0.343437	0.694911	0.600497	0.0663397	1.16741	0.725969	0.167132	-0.0724197	0.781247
I-V3	-1.58798	1.57604	-1.07561	-1.30168	-2.33554	-0.143996	-0.666144	-0.978186	-1.8392	-0.344208	-0.130229	-1.58006	-1.03285	1.24285	1.40469	0.952082	1.14226	0.708023	-0.0593048	1.28239	1.09197	0.80721	0.916151	1.29111	1.13581	1.16683	1.32362	0.607209	-0.601867	-2.17339	-0.807988	-0.828584	-0.342041	-0.497326	-1.17207	-0.247238	-0.074784	0.411426	0.57262	-0.175118	0.414178	0.6392	0.952885	0.114231	1.05	0.485076	-0.122685	-0.467223	0.376358
I-V4	-0.458899	0.624346	-0.128396	-0.348783	-1.31122	0.666534	0.139152	0.331191	-0.726667	0.328944	0.679545	0.132063	0.389319	0.913447	0.597801	0.923891	0.602136	0.845677	0.49038	1.16644	0.611518	0.995117	0.981239	0.732933	0.702909	0.731693	0.753632	0.882094	-1.08781	-1.6312	0.0896259	0.569967	0.74945	0.528014	0.059617	0.641796	0.553609	0.673548	0.830088	-0.216381	0.549268	0.636491	0.568556	0.947016	0.877034	0.683672	0.992062	0.938801	0.92121
I-V4	-0.971561	1.62428	-0.595202	-1.1674	-2.24814	0.0720183	-0.296546	-0.986906	-1.8562	-0.0850647	0.00817637	-1.44738	-0.584695	1.19413	1.52247	1.04105	1.47034	0.903113	-0.0551989	1.19473	1.23058	0.918191	0.721202	1.74528	1.43112	1.02445	1.34498	0.680764	-0.944338	-2.18109	-1.01281	-0.459418	-0.222994	-0.36612	-1.07876	-0.490774	0.172334	0.385266	0.707986	-0.753298	0.270302	1.22418	0.478165	-0.00885653	0.937857	0.641966	0.218675	-0.145319	0.795716
I-PC1, I-AC2	0.137534	0.685232	-0.0992329	-0.288139	-0.828197	0.191393	0.302601	0.361455	-0.0770839	0.378199	0.644664	0.177147	0.610967	0.626249	0.526548	0.997006	0.127396	1.12983	0.486757	0.84423	0.47653	0.592945	0.416555	0.272829	0.339374	0.373938	0.485826	0.822516	-0.759622	-1.85467	-0.0703571	0.290074	0.329705	0.499879	0.249907	0.551673	0.604593	0.371303	0.868468	-0.125412	0.407681	1.19454	0.484154	0.609205	0.807544	0.251323	0.547104	0.548565	0.609616
[truncated: 45 more columns]

## Sheet: Figure 1e
Figure 1e
PNs innervating same glomerulus	PNs innervating different glomeruli
0.137776	0.521828
0.261205	0.246168
0.0119282	0.279095
0.383085	0.0610802
0.54186	0.0994746
0.747207	0.515376
0.210084	-0.0899392
0.313622	0.192663
0.0225539	0.45098
0.228945	0.574075
0.762037	0.291009
0.330457	0.503653
0.504143	0.397829
0.729479	0.190168
0.65172	0.236322
0.500979	0.473734
0.335565	0.206651
0.711922	0.573223
0.597534	0.216806
0.735314	0.489519
0.656219	0.624956
0.491844	0.561197
0.497828	0.549998
0.81267	0.310727
0.775588	0.585614
0.454009	0.0449181
0.49292	0.33528
0.742838	0.526137
0.508526	0.607905
0.575899	0.409435
0.837449	0.0585172
0.652546	0.664709
0.55196	0.49531
0.5927	0.459274
0.80126	0.571732
0.65014	0.285178
0.678245	0.25549
0.60269	0.399465
0.589903	0.281283
0.793305	0.623503
0.754067	0.510707
0.680179	0.461247
0.477745	0.592709
0.868715	0.506223
0.753234	0.341411
0.463405	0.499125
0.526424	0.428254
0.536384	0.723439
0.601428	0.554003
0.41021	0.683417
0.0594785	0.606912
0.122529	0.0670864
0.183261	0.515904
0.266495	0.604438
0.168463	0.649139
0.14968	0.584913
0.0801294	0.274491
-0.204008	0.799639
-0.0211465	0.71574
0.571652	0.554255
0.317798	0.714517
0.184091	0.591967
0.581433	0.236353
0.730704	0.585967
0.615015	0.467152
0.630486	0.467566
0.662355	0.571869
0.543697	0.444635
0.768265	0.706275
0.466774	0.567829
0.69113	0.56177
0.521521	0.69412
0.518244	0.231173
0.707742	0.720403
0.673449	0.228346
0.65027	0.240395
0.66453	0.0185166
0.606614	0.556368
0.670604	0.299933
0.648298	0.314971
0.72318	0.220112
0.627701	0.383959
0.706017	0.396286
0.677202	0.122011
0.747279	0.857962
0.691193	0.215006
0.662858	0.00732383
0.706686	-0.155593
0.6221	0.322949
0.770381	0.234328
0.772427	0.179658
0.721749	-0.0239666
0.581234	0.3909
0.720939	0.404127
0.683617	0.286864
0.699385	0.74086
0.685555	0.311767
0.728662	0.318268
0.760246	0.0424982
0.640807	0.431316
0.676035	0.340947
0.632545	0.516026
0.723936	0.260064
0.741156	0.596622
0.741402	0.575488
0.748563	-0.000674611
0.707243	0.755832
0.694804	0.283855
0.663971	0.107724
0.603963	-0.182539
0.767901	0.389066
0.731121	0.415205
0.701431	0.0672167
0.82242	-0.154459
0.702441	0.311872
0.758274	0.364915
0.640881	-0.0327149
0.42986	0.205176
0.347692	0.644875
0.518505	0.748196
0.477132	0.472399
0.536787	0.38451
0.563628	0.599035
0.458503	0.312285
0.552237	0.406682
0.590626	0.139728
0.605566	0.542798
0.538338	0.407025
0.568432	0.53775
0.563347	0.372687
0.615447	0.510328
0.49209	0.521075
0.637466	0.421409
0.572063	0.547519
0.625977	0.719675
0.595214	0.662307
0.619802	0.84438
0.653265	0.323109
0.594428	0.418777
0.664167	0.200794
0.756853	0.744803
0.480943	0.248969
0.555706	0.449059
0.383237	0.326983
0.645126	0.629921
0.590718	0.491328
0.584951	0.505938
0.234847	0.599162
0.703379	0.584694
0.793274	0.54569
0.668681	0.553103
0.378795	0.359332
0.547731	0.697429
0.438776	0.240993
0.712384	0.80382
0.742015	0.317929
0.554834	0.351951
0.742836	-0.00701166
0.557698	0.483877
0.866542	0.389837
0.598336	0.495715
0.781874	0.183868
0.421069	0.572283
0.445919	0.636104
0.376023	0.297621
0.176598	0.490642
-0.254955	0.728603
0.761956	0.738659
0.818883	0.83523
0.800554	0.0626577
0.628477	0.711461
	0.198962
	0.0607975
	-0.216235
	0.300598
	0.378821
	0.077866
	-0.117864
	0.330422
	0.339031
	-0.0429925
	0.119138
	0.658764
	0.772324
	0.577733
	0.734631
	0.601197
	0.328443
	0.666941
	0.274104
	0.642693
	0.244526
	0.476162
	0.0667062
	0.456407
	0.341806
	0.558699
	0.311372
	0.539127
	0.575082
	0.399209
	0.516315
	0.661107
	0.544069
	0.846584
	0.442271
	0.808285
	0.800316
	0.856223
	0.12284
	0.667262
	0.144122
	0.441729
	-0.00752752
	0.41367
	0.332216
	0.482634
	0.162934
	0.514664
	0.523678
	0.319286
	0.408421
	0.685905
	0.607386
	0.839223
	0.467722
	0.699229
	0.706794
	0.790459
	0.0549691
	0.843545
	0.276793
	0.0562726
	-0.188558
	0.436013
	0.35484
	0.0850638
	-0.130937
	0.320075
	0.355567
	-0.0219694
	0.184842
	0.72654
	0.825347
	0.573666
	0.874972
	0.584616
	0.272162
	0.654882
	0.0807128
	0.748621
	0.289635
	0.107297
	-0.160859
	0.45511
	0.368211
	0.169484
	-0.07289
	0.344375
	0.3814
	0.0272573
	0.241796
	0.673419
	0.757692
	0.586711
	0.767369
	0.565535
	0.352196
	0.659498
	0.109929
	0.791944
	0.311795
	0.0730174
	-0.162582
	0.357498
	0.359672
	0.226982
	-0.00375739
	0.419291
	0.453242
	0.0920592
	0.246487
	0.700875
	0.7531
	0.604795
	0.716952
	0.592078
	0.3721
	0.67973
	0.161654
	0.733973
	0.329208
	0.293317
	-0.115508
	0.55481
	0.383106
	0.317067
	0.00578343
	0.38066
	0.475655
	0.184646
	0.371909
	0.720627
	0.691953
	0.601991
	0.74592
	0.612189
	0.420589
	0.72382
	0.349968
	0.589498
	0.311271
	0.625936
	0.179458
	0.588882
	0.362049
	0.632311
	0.407585
	0.540545
	0.59983
	0.516221
	0.575809
	0.755789
	0.548552
	0.81791
	0.458831
	0.818426
	0.877421
	0.779252
	-0.245012
	0.212488
	-0.14361
	-0.17435
	-0.454657
	-0.0399383
	0.0114477
	-0.243632
	-0.380881
	-0.129082
	-0.112669
	-0.296883
	-0.201756
	0.219372
	0.370702
	0.176546
	0.167675
	0.21539
	-0.0332299
	0.146496
	-0.0763743
	-0.0431852
	-0.128087
	0.182144
	0.0456672
	-0.1243
	-0.135297
	0.107435
	0.138031
	0.0179685
	0.0442386
	0.0642851
	0.054253
	-0.160883
	-0.143672
	0.0121029
	-0.143783
	-0.0442883
	0.129826
	-0.0095477
	-0.147348
	0.0310334
	0.163211
	-0.202934
	-0.146146
	-0.150555
	-0.13071
	0.0153924
	-0.226801
	0.631919
	0.126149
	0.589725
	0.131411
	0.266766
	0.620663
	0.423277
	0.478553
	0.403999
	0.420716
	0.442821
	0.498301
	0.468647
	0.344954
	0.141145
	0.268151
	0.125368
	0.400495
	0.198729
	0.26893
	0.0802071
	0.211869
	0.0684483
	0.206157
	0.223993
	0.274529
	0.342453
	0.316615
	-0.17487
	0.575389
	0.292511
	0.677492
	0.409831
	0.406501
	0.588454
	0.376238
	0.771174
	0.611964
	0.697197
	0.731274
	0.741029
	0.768319
	0.33712
	0.243204
	0.51836
	0.184049
	0.512626
	0.544803
	0.534642
	0.158187
	0.554719
	0.439451
	0.20117
	0.244295
	0.304969
	0.335526
	0.571039
	-0.175253
	0.297564
	0.428346
	0.276594
	0.579388
	0.224862
	0.399924
	0.328572
	0.613498
	0.429191
	0.594627
	0.73231
	0.582341
	0.617765
	0.352498
	0.343835
	0.63604
	0.338646
	0.559236
	0.654598
	0.663569
	0.299349
	0.686846
	0.668497
	0.200873
	0.296727
	0.398494
	0.388282
	0.633767
	-0.121668
	0.551411
	0.337342
	0.391264
	0.686956
	0.432048
	0.541283
	0.256524
	0.715513
	0.693129
	0.630551
	0.69411
	0.735408
	0.655934
	0.450058
	0.319574
	0.656438
	0.231371
	0.619894
	0.702511
	0.648074
	0.225288
	0.684362
	0.540696
	0.212469
	0.263703
	0.345566
	0.414714
	0.688419
	-0.191183
	0.104935
	0.454686
	0.70565
	0.680751
	0.565539
	0.195098
	0.417544
	0.56704
	0.59607
	0.460493
	0.227439
	0.76756
	0.729485
	0.550305
	0.67212
	0.802582
	0.716502
	0.318292
	0.163915
	0.51497
	0.0407511
	0.536874
	0.649188
	0.459152
	0.0403201
	0.559561
	0.437374
	0.0317064
	0.0959326
	0.158707
	0.213027
	0.595187
	-0.225001
	0.139005
	0.412776
	0.709485
	0.58951
	0.467611
	0.371235
	0.570423
	0.415924
	0.323595
	0.536581
	0.42595
	0.730168
	0.51017
	0.673731
	0.797527
	0.673333
	0.655928
	0.321005
	0.286467
	0.491117
	0.288704
	0.451992
	0.450781
	0.552651
	0.27374
	0.478893
	0.514636
	0.291443
	0.316401
	0.440935
	0.475718
	0.494736
	-0.0876751
	0.0725642
	0.459243
	0.749851
	0.645832
	0.548944
	0.459642
	0.646779
	0.299768
	0.228986
	0.567928
	0.432087
	0.683611
	0.487481
	0.674921
	0.772283
	0.648017
	0.635387
	0.485554
	0.426386
	0.600642
	0.40763
	0.578295
	0.478757
	0.629536
	0.391362
	0.557502
	0.438318
	0.452924
	0.477487
	0.502626
	0.538502
	0.592848
	-0.0876302
	-0.0592545
	0.629143
	0.744395
	0.561923
	0.409063
	0.422123
	0.449215
	0.595238
	0.205662
	0.59576
	0.420983
	0.663447
	0.443872
	0.517674
	0.6212
	0.570923
	0.559361
	0.655696
	0.393821
	0.713259
	0.410458
	0.731884
	0.754229
	0.72715
	0.366195
	0.782299
	0.656965
	0.482596
	0.501173
	0.464349
	0.595215
	0.842775
	-0.0429071
	-0.027653
	0.5841
	0.596773
	0.568017
	0.695702
	0.575518
	0.55974
	0.632075
	0.497949
	0.537224
	0.524853
	0.429481
	0.183229
	0.674011
	0.470492
	0.628442
	0.477311
	0.610396
	0.627497
	0.496479
	0.631165
	0.706227
	0.518001
	0.771011
	0.474506
	0.819307
	0.711828
	0.76613
	0.469333
	0.810527
	0.627445
	0.539353
	0.539493
	0.544311
	0.59074
	0.803637
	0.0120255
	-0.077153
	0.684692
	0.644224
	0.510945
	0.701267
	0.557307
	0.569668
	0.704837
	0.826313
	0.0551011
	0.297794
	0.361556
	-0.0379345
	-0.123682
	0.223272
	0.407579
	0.0706265
	-0.0937233
	0.243104
	0.250065
	0.0400669
	0.141621
	0.243922
	0.301147
	0.303336
	0.305076
	0.320175
	0.11526
	0.324066
	0.359713
	0.201643
	0.227665
	0.345225
	0.348194
	0.436866
	0.357328
	0.235725
	0.193175
	-0.08816
	0.456024
	0.196324
	0.13217
	0.0783818
	0.02132
	0.358542
	0.373822
	0.320602
	0.390745
	0.447038
	0.459522
	0.29273
	0.185038
	0.721154
	0.382102
	0.453417
	0.391503
	0.491064
	0.471281
	0.360588
	0.469362
	0.753101
	0.50858
	0.628063
	0.453499
	0.690646
	0.522821
	0.618786
	0.431707
	0.530583
	0.453695
	0.639702
	0.573439
	0.539554
	0.561775
	0.725559
	0.0946865
	-0.134287
	0.708257
	0.499204
	0.286108
	0.519789
	0.392356
	0.435555
	0.626556
	0.686805
	0.778533
	0.42048
	0.381874
	0.643743
	0.344022
	0.117621
	0.0237127
	0.428671
	0.373068
	0.313744
	0.239256
	0.508544
	0.506569
	0.205828
	0.459245
	0.662989
	0.64797
	0.735316
	0.577749
	0.754297
	0.447806
	0.694806
	0.648984
	0.648601
	0.482704
	0.643496
	0.626152
	0.532535
	0.639999
	0.607728
	0.230722
	-0.0731699
	0.404945
	0.466638
	0.369565
	0.451917
	0.319513
	0.41353
	0.552941
	0.5187
	0.767397
	0.366009
	0.580943
	0.245588
	0.582444
	0.494245
	0.0588783
	-0.0694162
	0.40694
	0.471473
	0.292769
	0.0878704
	0.558589
	0.534927
	0.143497
	0.383524
	0.563884
	0.616667
	0.612655
	0.600217
	0.625214
	0.372368
	0.688172
	0.579766
	0.542609
	0.479967
	0.70896
	0.614276
	0.675351
	0.618763
	0.536926
	0.128266
	-0.146244
	0.578791
	0.443792
	0.301831
	0.364487
	0.21839
	0.483385
	0.604332
	0.567105
	0.672401
	0.551076
	0.642196
	0.594751
	0.463876
	0.402134
	0.602634
	0.427987
	0.125602
	0.559993
	0.491276
	0.688306
	0.442189
	0.697372
	0.694232
	0.630404
	0.648471
	0.536349
	0.3374
	0.624254
	0.366785
	0.610463
	0.598827
	0.64594
	0.342266
	0.6581
	0.578694
	0.421186
	0.445188
	0.521965
	0.525061
	0.669895
	-0.140073
	-0.0230278
	0.651046
	0.725965
	0.660552
	0.727014
	0.564489
	0.745395
	0.734557
	0.763554
	0.735582
	0.56738
	0.62064
	0.498295
	0.642432
	0.359359
	0.666141
	0.335213
	0.37684
	0.143845
	0.541083
	0.336032
	0.582795
	0.401146
	0.605698
	0.581604
	0.429827
	0.52974
	0.794157
	0.60583
	0.906165
	0.495136
	0.826784
	0.760441
	0.870847
	0.499827
	0.879304
	0.815314
	0.583146
	0.55297
	0.587666
	0.645502
	0.908032
	0.0497871
	-0.0083306
	0.398182
	0.577898
	0.542893
	0.686014
	0.559521
	0.488702
	0.633413
	0.885538
	0.890051
	0.268245
	0.77339
	0.730988
	0.63199
	0.101987
	0.471734
	0.295119
	0.144471
	-0.157908
	0.356924
	0.416857
	0.123552
	-0.0787135
	0.246794
	0.311118
	0.0338773
	0.217214
	0.594146
	0.563115
	0.437309
	0.643098
	0.50368
	0.265666
	0.46182
	0.674616
	0.350747
	0.370641
	0.684877
	0.605649
	0.552257
	0.595488
	0.400605
	0.190207
	-0.197737
	0.276757
	0.271987
	0.194226
	0.236374
	0.0259158
	0.273413
	0.434339
	0.375556
	0.486541
	0.348336
	0.437779
	0.56103
	0.57548
	0.433637
	0.405226
	0.443219
	0.35051
	0.510197
	0.444281
	0.308601
	0.574326
	0.465367
	0.548758
	0.475686
	0.46549
	0.589863
	0.565603
	0.503879
	0.501919
	0.353225
	0.414651
	0.449233
	0.523916
	0.481917
	0.447989
	0.442316
	0.44534
	0.392931
	0.454839
	0.476453
	0.352447
	0.539818
	0.548129
	0.0140679
	-0.0656349
	0.596763
	0.579275
	0.447548
	0.572362
	0.48288
	0.561592
	0.564602
	0.560569
	0.599729
	0.334023
	0.506484
	0.457898
	0.414698
	0.613978
	0.462813
	0.476021
	0.267541
	0.356755
	0.538945
	0.39379
	0.601646
	0.448264
	0.601667
	0.475716
	0.427849
	0.576918
	0.59895
	0.559199
	0.493747
	0.277695
	0.451393
	0.364307
	0.657831
	0.590758
	0.463472
	0.377652
	0.511579
	0.455997
	0.346138
	0.350666
	0.322522
	0.453453
	0.629667
	-0.00390493
	-0.0412933
	0.477298
	0.591352
	0.469842
	0.607194
	0.584252
	0.551612
	0.566764
	0.567112
	0.611356
	0.269452
	0.521929
	0.476478
	0.417657
	0.538275
	0.496397
	0.469819
	0.450284
	0.389854
	0.269126
	0.107182
	0.634173
	0.403649
	0.478292
	0.337015
	0.438571
	0.476055
	0.386078
	0.481653
	0.71989
	0.527384
	0.598172
	0.531665
	0.663347
	0.488448
	0.560419
	0.526635
	0.536076
	0.466946
	0.619526
	0.542168
	0.479622
	0.590009
	0.603732
	0.117245
	-0.126909
	0.559833
	0.545821
	0.343503
	0.522124
	0.385726
	0.437049
	0.576687
	0.555066
	0.65012
	0.351945
	0.638849
	0.681667
	0.498259
	0.580998
	0.628928
	0.430586
	0.537257
	0.451666
	0.413729
	0.158666
	0.599508
	0.39449
	0.608606
	0.444798
	0.460101
	0.549852
	0.54752
	0.508661
	0.692833
	0.556235
	0.705592
	0.523895
	0.65998
	0.610948
	0.632513
	0.529184
	0.627895
	0.616114
	0.581735
	0.566796
	0.513938
	0.632437
	0.727514
	0.0697302
	-0.06792
	0.449322
	0.62294
	0.491776
	0.597174
	0.506069
	0.535266
	0.641378
	0.634834
	0.693121
	0.351042
	0.59531
	0.590722
	0.50802
	0.647443
	0.720543
	0.420891
	0.390728
	0.344564
	0.227261
	0.140483
	0.646038
	0.440823
	0.406828
	0.334174
	0.353349
	0.443287
	0.371104
	0.41391
	0.661567
	0.502917
	0.46656
	0.485632
	0.619297
	0.3999
	0.506135
	0.486938
	0.460638
	0.406637
	0.547489
	0.488406
	0.472559
	0.538327
	0.554149
	0.129235
	-0.154789
	0.584662
	0.492792
	0.289925
	0.503327
	0.335408
	0.420206
	0.528522
	0.56147
	0.647753
	0.323295
	0.623781
	0.555295
	0.484194
	0.543908
	0.522791
	0.341088
	0.516634
	0.430278
	0.282014
	0.0229609
	0.570644
	0.411445
	0.455343
	0.273743
	0.432964
	0.476133
	0.321097
	0.40057
	0.69588
	0.560987
	0.60818
	0.550371
	0.658542
	0.487959
	0.61529
	0.548805
	0.582983
	0.508705
	0.591101
	0.572628
	0.53437
	0.63198
	0.666688
	0.183838
	-0.124229
	0.520771
	0.554122
	0.347289
	0.557084
	0.353206
	0.455887
	0.574611
	0.634353
	0.67289
	0.457782
	0.598401
	0.558334
	0.54226
	0.603927
	0.643945
	0.448753
	0.375717
	0.424759
	0.387108
	0.136053
	0.637657
	0.426998
	0.536474
	0.42505
	0.395858
	0.479577
	0.481046
	0.504501
	0.604098
	0.449903
	0.502729
	0.434342
	0.649912
	0.568565
	0.493619
	0.480071
	0.527491
	0.447066
	0.474696
	0.461287
	0.454985
	0.509561
	0.614405
	0.079753
	-0.108714
	0.585811
	0.563478
	0.394846
	0.582105
	0.430932
	0.452359
	0.551148
	0.627633
	0.664322
	0.412452
	0.577796
	0.536335
	0.505548
	0.609953
	0.555179
	0.46628
	0.402312
	0.484152
	0.197663
	0.050944
	0.623283
	0.410562
	0.457776
	0.264974
	0.399623
	0.485514
	0.352609
	0.455705
	0.579913
	0.500283
	0.519366
	0.491786
	0.602753
	0.378368
	0.478333
	0.515267
	0.457784
	0.366445
	0.570434
	0.545182
	0.43381
	0.568149
	0.510053
	0.0920862
	-0.195414
	0.599259
	0.569691
	0.274942
	0.507662
	0.301157
	0.489769
	0.62341
	0.531233
	0.632052
	0.391783
	0.584114
	0.598828
	0.501534
	0.594188
	0.547767
	0.364114
	0.571609
	0.461218
	0.216623
	0.00459686
	0.578655
	0.480562
	0.44565
	0.229742
	0.491193
	0.552591
	0.312177
	0.46278
	0.684388
	0.592274
	0.622818
	0.579579
	0.621142
	0.485641
	0.665062
	0.583182
	0.59839
	0.488591
	0.66521
	0.590501
	0.536371
	0.64238
	0.609392
	0.126681
	-0.114162
	0.561724
	0.591028
	0.386013
	0.553543
	0.333392
	0.532763
	0.646174
	0.617831
	0.688881
	0.472025
	0.626001
	0.664789
	0.560865
	0.659249
	0.655649
	0.0330193
	0.518417
	0.259181
	-0.071715
	-0.20275
	0.184264
	0.365259
	0.00506474
	-0.103944
	0.292445
	0.258724
	-0.0661778
	0.0477305
	0.448887
	0.550624
	0.367859
	0.575434
	0.376455
	0.156189
	0.411253
	0.628373
	0.291774
	0.30099
	0.612261
	0.572853
	0.506747
	0.512784
	0.259296
	0.383701
	-0.177537
	0.255295
	0.169715
	0.134007
	0.10385
	-0.0285332
	0.227998
	0.362505
	0.196649
	0.3474
	0.547545
	0.350515
	0.492674
	0.555506
	0.383797
	0.279793
	0.0392872
	0.486107
	0.31567
	0.151506
	-0.124239
	0.381682
	0.404378
	0.244178
	-0.0105627
	0.390196
	0.430232
	0.100394
	0.235333
	0.5014
	0.477952
	0.572789
	0.459694
	0.501201
	0.449153
	0.628293
	0.478968
	0.577893
	0.650816
	0.530208
	0.486865
	0.578118
	0.546254
	0.546894
	0.0696203
	0.0883036
	0.451755
	0.346329
	0.356597
	0.377037
	0.171932
	0.483144
	0.480144
	0.61341
	0.59658
	0.551998
	0.53677
	0.447069
	0.674112
	0.677125
	0.609244
	0.440229
	0.394097
	0.319243
	0.372474
	0.443109
	0.410885
	0.532574
	0.476814
	0.406577
	0.51352
	0.462112
	0.575683
	0.416944
	0.55817
	0.462054
	0.495449
	0.485643
	0.330612
	0.760629
	0.625511
	0.653251
	0.741337
	0.739831
	0.752567
	0.427834
	0.375088
	0.635347
	0.220482
	0.579968
	0.59203
	0.608996
	0.223323
	0.640303
	0.521211
	0.213688
	0.280748
	0.363157
	0.401991
	0.603237
	-0.146038
	0.088808
	0.517644
	0.785098
	0.648181
	0.685929
	0.713823
	0.705465
	0.697541
	0.627049
	0.6617
	0.146912
	0.468411
	0.548081
	0.446477
	0.652898
	0.672383
	0.16392
	0.554846
	0.555202
	0.459961
	0.542795
	0.39397
	0.437792
	0.486422
	0.427551
	0.510424
	0.107454
	0.319595
	0.186864
	0.475749
	0.305247
	0.457948
	0.0604518
	0.519041
	0.407357
	0.426941
	0.330162
	0.35627
	0.422076
	0.328327
	0.320601
	0.623797
	0.498198
	0.56681
	0.508705
	0.650336
	0.591361
	0.612694
	0.501797
	0.652232
	0.652612
	0.574137
	0.553412
	0.494325
	0.596599
	0.670043
	-0.0204347
	0.0808238
	0.376243
	0.368504
	0.477673
	0.506581
	0.341181
	0.375457
	0.412296
	0.734329
	0.674167
	0.250205
	0.546826
	0.438411
	0.475933
	0.581602
	0.624651
	0.491297
	0.540674
	0.503758
	0.505223
	0.580588
	0.549292
	0.608166
	0.605726
	0.502147
	0.568777
	0.375565
	0.606899
	0.394781
	0.296034
	0.608769
	0.378037
	0.401826
	0.122503
	0.520154
	0.411124
	0.514316
	0.191281
	0.485558
	0.564359
	0.431263
	0.575372
	0.682281
	0.654707
	0.725863
	0.617258
	0.705874
	0.574373
	0.721759
	0.649099
	0.693716
	0.764542
	0.656468
	0.649077
	0.645906
	0.666448
	0.707479
	0.166705
	0.0125711
	0.320232
	0.494064
	0.606211
	0.546855
	0.476266
	0.574726
	0.553836
	0.593338
	0.58455
	0.373928
	0.50327
	0.568765
	0.612476
	0.582176
	0.655238
	0.606058
	0.525791
	0.551476
	0.608676
	0.641483
	0.500147
	0.607476
	0.53568
	0.564792
	0.598558
	0.491317
	0.559471
	0.5194
	0.41195
	0.44453
	0.398932
	0.180038
	0.0508644
	0.754352
	0.339993
	0.345652
	0.219726
	0.299009
	0.35698
	0.31031
	0.415585
	0.717303
	0.51612
	0.381276
	0.530707
	0.573378
	0.298838
	0.439794
	0.477583
	0.347181
	0.30409
	0.629442
	0.546987
	0.576562
	0.621548
	0.491525
	0.0863715
	-0.245599
	0.65234
	0.400202
	0.18707
	0.380284
	0.262372
	0.348323
	0.480845
	0.560218
	0.616227
	0.406794
	0.776324
	0.47258
	0.600686
	0.526156
	0.528127
	0.579704
	0.524152
	0.498974
	0.685087
	0.61115
	0.727893
	0.642046
	0.684965
	0.64202
	0.647021
	0.433189
	0.448216
	0.335475
	0.0361913
	0.582363
	0.187585
	0.101152
	-0.210559
	0.30505
	0.373572
	0.0896434
	-0.092333
	0.293436
	0.324636
	-0.0204815
	0.116614
	0.581423
	0.631826
	0.528862
	0.600805
	0.532103
	0.298183
	0.567078
	0.643115
	0.480369
	0.47904
	0.645616
	0.596981
	0.611593
	0.63277
	0.418636
	0.235495
	-0.132663
	0.167493
	0.210998
	0.314593
	0.242894
	0.0360705
	0.2839
	0.373648
	0.39192
	0.432982
	0.317328
	0.337663
	0.478166
	0.484777
	0.447696
	0.450518
	0.618011
	0.468261
	0.364401
	0.555998
	0.530565
	0.560554
	0.606853
	0.544696
	0.564828
	0.565737
	0.584246
	0.472664
	0.207396
	0.174043
	0.575299
	0.264245
	0.153228
	-0.0574259
	0.454004
	0.312497
	0.195705
	0.135633
	0.306756
	0.313886
	0.0739404
	0.171354
	0.632083
	0.580045
	0.471245
	0.6582
	0.519772
	0.33847
	0.499995
	0.591699
	0.42409
	0.416529
	0.740232
	0.630985
	0.599633
	0.669697
	0.47755
	0.0816972
	-0.172997
	0.321977
	0.207332
	0.200184
	0.302056
	0.127823
	0.227944
	0.403557
	0.47386
	0.551301
	0.293496
	0.579117
	0.577079
	0.540386
	0.395406
	0.486852
	0.593654
	0.451135
	0.413416
	0.589164
	0.544846
	0.548069
	0.569079
	0.490128
	0.538047
	0.602261
	0.49637
	0.459903
	0.231953
	0.193519
	0.687351
	0.309413
	0.35206
	-0.0466393
	0.529088
	0.385377
	0.408414
	0.10127
	0.423382
	0.518926
	0.263627
	0.49263
	0.737643
	0.662774
	0.67901
	0.689
	0.713508
	0.552915
	0.698824
	0.653107
	0.706723
	0.633839
	0.77667
	0.683349
	0.676762
	0.787963
	0.68434
	0.110328
	-0.0763375
	0.295195
	0.415704
	0.524677
	0.516239
	0.328365
	0.465122
	0.559538
	0.662105
	0.691514
	0.290765
	0.600908
	0.722555
	0.612921
	0.592572
	0.733334
	0.569748
	0.475328
	0.444663
	0.618321
	0.638662
	0.565128
	0.619364
	0.542285
	0.570312
	0.668068
	0.435213
	0.537012
	0.455683
	0.10777
	0.514071
	0.176196
	0.0593094
	-0.209873
	0.262579
	0.232678
	0.0202468
	-0.0755117
	0.218025
	0.229744
	-0.0390301
	0.144675
	0.505663
	0.551052
	0.411683
	0.621518
	0.451585
	0.302794
	0.457474
	0.632503
	0.397029
	0.436367
	0.632185
	0.611732
	0.434771
	0.591346
	0.360105
	0.257867
	-0.132209
	0.13257
	0.149092
	0.241384
	0.159127
	-0.00125793
	0.122871
	0.294158
	0.202699
	0.307283
	0.230807
	0.250709
	0.553544
	0.396487
	0.26162
	0.292325
	0.571257
	0.440573
	0.35922
	0.500327
	0.475051
	0.496351
	0.500291
	0.443971
	0.496373
	0.488951
	0.530829
	0.280596
	0.130186
	0.556421
	0.104626
	0.494309
	0.455371
	0.537882
	0.672785
	0.392335
	0.63569
	0.432953
	0.333928
	0.522072
	0.663428
	0.660515
	0.31698
	0.0784225
	0.307463
	0.138877
	0.430788
	0.398595
	0.344629
	0.103816
	0.317384
	0.334596
	0.151504
	0.220024
	0.142766
	0.309734
	0.470526
	-0.140738
	-0.0700076
	0.694944
	0.602984
	0.417945
	0.537612
	0.579473
	0.570718
	0.497573
	0.494431
	0.524946
	0.195445
	0.546861
	0.250425
	0.301461
	0.550652
	0.362338
	0.22591
	0.573239
	0.701322
	0.482034
	0.49859
	0.515331
	0.34975
	0.485438
	0.46818
	0.407466
	0.0419813
	0.270567
	0.569919
	0.320468
	0.467561
	0.479202
	0.0584709
	0.138816
	0.336746
	0.0443274
[truncated: 2,202 more rows]

## Sheet: Figure 2c
Figure 2c
Landmark Glomeruli	Fraction of LNs
I-AD1	0.804878
I-AD2	0.756098
I-AM1	0.634146
I-AM2	0.682927
I-MD1	0.878049
I-MD2	0.829268
I-MD3	0.878049
I-PC1	0.95122
I-PD6	0.926829
I-PL2	0.95122
I-PL3	0.902439
I-PL6	0.97561
I-PM4	0.878049
I-V1	0.756098

## Sheet: Figure 3c
Figure 3c: spike amplitude (mV)
LNs	PNs
30.6188	13.3681
32.3958	11.059
43.8141	9.20777
59.7036	5.06846
47.3717	9.47725
35.0341	17.031
31.1855	9.66725
29.4968	13.3676
23.8155	9.36239
47.2864	11.5063
30.7197	15.66
31.5346	13.1504
45.0816	14.9065
38.585	10.4012
20.1199	13.6669
20.9028	16.373
27.7208	11.3179
19.9346	9.06519
40.5382	15.1955
38.6073	15.8269
33.4379	16.6836
17.468	8.93064
25.8161	9.63097
51.0631	15.7537
22.6042	15.3441
37.7667	20.4332
25.597	6.67594
39.4317	12.5579
13.1338	12.3361
33.9813	12.824
22.9891	8.56772
38.216	15.5105
31.9141	8.65496
12.8093	8.93229
42.5175	6.73482
45.761	11.9511
24.5034	16.8186
33.6407	10.7175
13.1659	9.8785
27.3356	10.1164
44.1067	11.3123
33.8424	10.6683
	9.66763
	7.86519
	13.1248
	10.0796
	10.6573
	18.2077
	14.6474
	10.9159
	14.6587
	16.6981
	12.8076
	15.21
	5.31908
	13.3478
	13.6891
	13.2582
	11.8033
	11.3551
	17.8868
	11.3195
	11.0142
	12.0094
	12.6422
	11.9888
	11.3632
	14.8754
	5.62595
	13.1372
	9.78688
	6.93979
	14.574
	10.8336
	12.38
	11.3897
	17.1429
	12.6754
	12.574
	18.207
	5.92673
	8.60652
	6.93877
	6.12248
	11.7628
	10.6517
	13.7564
	8.78197
	11.2164
	7.55674
	7.76307
	10.6148
	5.89172
	9.92982
	8.13282
	8.05157
	12.0998
	8.49433
	13.4021
	6.08044
	8.47483
	13.8921
	12.9232
	10.0809
	8.27229
	13.7271
	15.8818
	8.07338
	20.0614
	16.3649
	11.7242
	12.3731
	13.375
	9.07261
	8.54743
	21.5695
	12.4698
	8.17488
	10.4926
	11.7732
	8.5736
	13.4874
	7.65843
	11.7261
	15.2816
	14.7745
	9.08284
	7.72158
	13.2442
	7.09108
	6.90979
	18.4094
	13.5813
	14.7351
	10.7366
	13.3888
	20.2644
	7.06214
	12.7994
	9.60918
	11.8393
	12.2232
	8.42577
	7.97772
	10.9732
	14.492
	9.86843
	10.0523
	13.5811
	12.2876
	11.3013
	9.61897
	8.27827
	17.8582
	12.7429
	13.7313
	11.4994
	9.59353
	8.41253
	7.18767
	14.0909
	13.7803
	10.874
	23.0261
	13.7148
	13.5271
	6.03901
	8.43259
	12.4061
	10.8705

## Sheet: Figure 3d
Figure 3d: spike half-width (ms)			Note: There are 42 LNs and 170 PNs. Spike half width was calculated for isolated spikes only, so if a cell has no isolated spike, spike half width was not calculated.
LNs	PNs
4.81234	6.13165
4.7	10.8795
1.94947	14.3523
2.23971	3.21962
	9.85123
2.73538	8.73333
2.87153	6.21626
2.36769	11.8216
4.69384	10.0611
2.07409	6.72353
3.20507	4.5716
2.98269	7.30761
2.2119	12.3333
3.08122	7.7322
9.075	6.28146
4.55	5.30365
2.99095	6.87708
4.5347	7.93435
4.14911	4.86137
3.10163	4.48333
3.2587	3.78448
5.6198	4.61534
2.48264	8.3159
1.96656	5.00433
3.66721	5.60131
3.01623	6.89
3.85115	13.0026
2.87553	12.3905
3.12942	9.3267
4.10231	7.46834
3.43109	4.76875
2.71621	4.95472
2.77632	8.06854
2.88728	5.66234
2.2929	5.87582
2.57353	3.86143
4.37261	3.91779
2.36789	5.96197
2.24735	5.54409
2.81667	5.35621
6.925	11.9387
2.76915	13.6388
	8.66881
	16.2016
	7.29
	9.16348
	6.49095
	12.3996
	11.1177
	7.50714
	6.81615
	5.60404
	5.83667
	5.05526
	6.30391
	4.52913
	6.31513
	6.38347
	9.41
	8.69172
	6.07778
	4.87069
	6.40079
	4.41667
	5.66433
	7.34388
	14.5061
	5.73333
	6.77854
	11.1
	7.40985
	7.45625
	9.85522
	7.50486
	3.25
	5.97327
	8.88354
	5
	6.35276
	6.37111
	18.6
	5.4
	10.294
	8.74702
	6.95783
	5.12143
	7.39551
	10.3957
	10.646
	11.3041
	5.80812
	4.6125
	6.40892
	6.24146
	6.62232
	6.24126
	7.0782
	7.50278
	8.42766
	8.19187
	5.97682
	6.44789
	5.61296
	4.76429
	6.38097
	5.92148
	4.61304
	3.70734
	3.9979
	5.99656
	5.29273
	8.75516
	5.34024
	5.60859
	5.48585
	4.63306
	4.65
	7.29333
	4
	7.41383
	4.79699
	8.68839
	4.71122
	5.39347
	5.3625
	5.67796
	7.85
	7.625
	5.97941
	10.7
	6.99865
	5.68793
	16.8829
	6.46818
	8.2087
	4.68108
	8.34167
	5.278
	8.02483
	7.12425
	8.66129
	8.08918
	8.15
	5.70179
	6.81807
	6.21196
	5.81067
	6.79062
	3.92232
	5.6
	6.05
	7.57743
	12.15
	6.09763
	14.7153
	7.9375
	11.2281
	13.7961
	16.3703
	12.5874
	9.20317
	10.1833

## Sheet: Figure 3e
Figure 3e: after-hyperpolarization amplitude (mV)			Note: There are 42 LNs and 170 PNs. If the after-hyperpolarization value for any cell came out positive, it was excluded from analysis
LNs	PNs
	-2.23421
	-1.47381
-4.52596	-0.872978
-8.78426	-0.661827
-3.19562	-3.38371
-4.5231	-0.711056
-1.90693	-1.83168
-2.30348	-1.43375
-5.28088	-1.40805
-2.27886	-2.17905
-2.78702	-1.16499
-2.27097	-0.336781
-0.524355	-0.572296
-1.48593	-1.16066
-0.541251	-1.33035
-3.64287	-0.951838
-1.42307	-1.11236
-4.6476	-1.73904
-1.09397	-0.0118166
-3.41773	-2.12219
	-1.44352
-1.13084	-0.918791
-5.1182	-2.42694
-3.3125	-1.75298
-3.91116	-2.6821
-3.43167	-0.291435
-2.65345	-1.89169
-1.29934	-0.40457
-2.21798	-0.00177806
-1.66738	-0.176505
-4.02493	-2.43514
-0.351232	-0.920249
-2.36012	-0.420823
-6.90709	-0.949488
-7.07921	-1.70707
-0.544176	-2.11585
-3.60952	-1.68304
-0.169497	-0.943172
-1.52902	-1.71443
-5.96626	-1.11923
-2.91527	-1.53108
	-0.260974
	-0.0947873
	-1.44862
	-1.72702
	-1.62854
	-3.0125
	-0.794004
	-1.11618
	-2.34489
	-2.7014
	-2.20875
	-1.77647
	-2.21149
	-3.65372
	-0.857482
	-0.129528
	-0.074749
	-0.104504
	-1.05891
	-1.47523
	-1.90845
	-1.73277
	-2.17871
	-1.06748
	-2.85892
	-1.93507
	-1.52526
	-1.88738
	-1.64348
	-1.00439
	-0.477903
	-2.86337
	-0.815134
	-2.04667
	-4.59113
	-0.0895113
	-0.918927
	-0.794423
	-1.18456
	-0.232656
	-0.265937
	-0.289783
	-0.507358
	-0.742605
	-0.444186
	-0.969573
	-0.375475
	-0.474747
	-0.992572
	-3.0536
	-0.315584
	-0.728705
	-2.66326
	-2.5191
	-1.27075
	-1.44396
	-2.51015
	-3.12084
	-0.973735
	-2.4885
	-1.03982
	-1.63133
	-1.13016
	-0.252471
	-0.670079
	-0.674822
	-1.26648
	-1.56215
	-1.49511
	-0.476734
	-0.981197
	-0.774434
	-2.42865
	-2.12259
	-1.05059
	-0.587045
	-2.07839
	-1.70583
	-1.38163
	-4.83162
	-1.49307
	-0.818738
	-1.67507
	-1.98067
	-2.34399
	-0.192651
	-1.44871
	-1.74718
	-1.25166
	-1.87744
	-0.699351
	-0.544857
	-2.14919
	-0.740091
	-0.12083
	-1.24769
	-2.65711
	-2.03115
	-0.132469
	-2.43745
	-1.98199
	-1.03525
	-0.599209
	-0.749975

## Sheet: Figure 3f
Figure 3f: Isolated spike fraction
LNs	PNs
0.334783	0.185453
0.0344828	0.00244905
0.0548499	0.0250828
0.549524	0.0504463
0	0.0138746
0.155455	0.0340667
0.431523	0.0287487
0.0176598	0.0499389
0.6062	0.0310063
0.0228635	0.00473641
0.164678	0.149666
0.0563584	0.0212668
0.0344615	0.00315457
0.874237	0.0199291
0.0703518	0.0113216
1	0.00656665
0.0899692	0.00258314
0.176495	0.251618
0.923634	0.00390069
0.108132	0.000300631
0.0483193	0.00762422
0.0580126	0.0297851
0.0720721	0.283343
0.281364	0.00993041
0.00611345	0.0324225
0.0613559	0.110468
0.782658	0.0868347
0.241477	0.556611
0.474973	0.00535215
0.030877	0.0221543
0.0183869	0.00151947
0.0603347	0.00368363
0.00194195	0.0358392
0.22561	0.00664882
0.1257	0.020341
0.0109009	0.00301438
0.030997	0.00965556
0.229746	0.00512266
0.216061	0.00824916
0.00215023	0.00976822
0.00114811	0.00141391
0.358779	0.0117624
	0.124862
	0.203822
	0.000368868
	0.031316
	0.0178516
	0.0212465
	0.0209273
	0.00325703
	0.00260323
	0.00328904
	0.000592909
	0.00396364
	0.00476971
	0.00607309
	0.14274
	0.0233488
	0.000297637
	0.0109066
	0.172297
	0.0083166
	0.0153538
	0.00126796
	0.003925
	0.0111054
	0.0499391
	0.00261609
	0.0159705
	0.00214487
	0.00448705
	0.0252676
	0.00207726
	0.002926
	0.000535332
	0.0352874
	0.0143231
	0.000239741
	0.0969084
	0.0521486
	0.000214592
	0.255411
	0.0162002
	0.801909
	0.0401354
	0.000798563
	0
	0.276038
	0.116022
	0.0236256
	0.00465608
	0.115565
	0.00391389
	0.388686
	0.0272379
	0.121666
	0.0329187
	0.00576392
	0.0166564
	0.00540478
	0.0161516
	0.105163
	0.0337595
	0.00942162
	0.00582848
	0.0563591
	0.0153661
	0.0403863
	0.0198536
	0.00548564
	0.0768959
	0.0305904
	0.0137104
	0.00112929
	0.0246895
	0
	0.0103799
	0.00563483
	0.000219957
	0.0400712
	0.000549404
	0.0394295
	0.00196301
	0.000744661
	0.0347395
	0.0318168
	0.000442982
	0.00968347
	0.0158132
	0.00243981
	0.0197572
	0
	0
	0.0185185
	0.0336495
	0.00933526
	0.336283
	0.0153346
	0.000528553
	0
	0.00204222
	0.0521739
	0.0037743
	0.0148451
	0.00469599
	0
	0.0201168
	0.0150528
	0.000715308
	0.00418685
	0.0799631
	0.0185261
	0.0277778
	0
	0
	0.00187288
	0.065989
	6.57246e-05
	0.00458716
	0.0244743
	0.0557244
	0.0150424
	0.0185185
	0.000588582
	0.086577
	0.195888
	0.00105754
	0.0321477
	0.04
	0.00162756

## Sheet: Figure 3g 
Figure 3g
	LN	LN	LN	LN	LN	LN	LN	LN	LN	LN	LN	LN	LN	LN	LN	LN	LN	LN	LN	LN	LN	LN	LN	LN	LN	LN	LN	LN	LN	LN	LN	LN	LN	LN	LN	LN	LN	LN	LN	LN	LN	LN	PN	PN	PN	PN	PN	PN	PN
LN	1	0.641064	0.805368	0.901895	0.583717	0.905662	0.972008	0.64141	0.842546	0.773182	0.902761	0.795811	0.678459	0.873321	-0.517976	0.645947	0.90522	0.781341	0.926547	0.649271	0.796562	0.750928	0.562843	0.910182	0.801352	0.804659	0.852363	0.925417	0.601895	0.649288	0.537041	0.811367	0.322701	0.779831	0.834648	0.757334	0.181517	0.968468	0.26373	0.516921	0.594276	0.997703	0.592051	-0.859023	-0.86216	-0.249936	-0.914862	0.0793287	-0.724262
LN	0.641064	1	0.949019	0.682692	0.994092	0.905388	0.536188	0.928761	0.12824	0.937195	0.878315	0.973243	0.989234	0.273522	0.0472812	-0.139659	0.885205	0.454476	0.344063	0.920915	0.964264	0.965702	0.740534	0.853713	0.951183	0.948675	0.147694	0.880415	-0.138261	0.99749	0.852551	0.947326	0.748852	0.103615	0.802816	0.851144	0.613341	0.805244	-0.0702371	0.876053	0.786345	0.680823	-0.227479	-0.594131	-0.666835	-0.42767	-0.718319	0.157031	-0.599754
LN	0.805368	0.949019	1	0.878155	0.940713	0.972765	0.75663	0.82986	0.367581	0.995899	0.914075	0.971722	0.929006	0.435672	-0.0107291	0.0677908	0.980628	0.481499	0.597084	0.823736	0.99803	0.924934	0.611078	0.971474	0.999972	0.999996	0.40449	0.94527	0.0239587	0.937182	0.710295	0.999946	0.542722	0.272152	0.946893	0.960277	0.375848	0.927499	-0.130443	0.728849	0.887403	0.826258	0.0591809	-0.630635	-0.689574	-0.56308	-0.766782	0.322544	-0.804785
LN	0.901895	0.682692	0.878155	1	0.670522	0.885118	0.945605	0.520374	0.668004	0.885072	0.793284	0.778873	0.655127	0.608429	-0.113662	0.382107	0.932348	0.44182	0.868516	0.518481	0.851015	0.683385	0.303574	0.958272	0.874758	0.878624	0.722501	0.860963	0.280149	0.660183	0.360358	0.880754	0.128867	0.487943	0.974989	0.930998	-0.0514923	0.9332	-0.17879	0.36663	0.856529	0.890228	0.489654	-0.573887	-0.599295	-0.643191	-0.698714	0.495065	-0.950482
LN	0.583717	0.994092	0.940713	0.670522	1	0.872629	0.493004	0.888681	0.0545335	0.938168	0.827216	0.947597	0.968183	0.182401	0.154893	-0.226437	0.861804	0.3556	0.293494	0.878352	0.952913	0.931823	0.673104	0.833808	0.94323	0.940636	0.082897	0.837394	-0.234646	0.984915	0.804943	0.938015	0.706347	0.00871668	0.804407	0.863993	0.567441	0.764844	-0.173778	0.835148	0.823919	0.622337	-0.280373	-0.504848	-0.58311	-0.502443	-0.642384	0.240109	-0.620725
LN	0.905662	0.905388	0.972765	0.885118	0.872629	1	0.837735	0.856774	0.534749	0.950656	0.978088	0.974745	0.916599	0.624892	-0.241765	0.273173	0.991876	0.665866	0.706237	0.856363	0.974854	0.942071	0.701886	0.979004	0.971702	0.972253	0.553649	0.994896	0.245334	0.906732	0.753041	0.975028	0.574704	0.478523	0.914647	0.899136	0.419163	0.980498	0.0831306	0.756032	0.777532	0.925243	0.205507	-0.788692	-0.831151	-0.397348	-0.891737	0.156093	-0.747982
LN	0.972008	0.536188	0.75663	0.945605	0.493004	0.837735	1	0.471773	0.870308	0.74131	0.796082	0.69463	0.549981	0.826652	-0.415751	0.658264	0.865932	0.638456	0.976266	0.477953	0.733485	0.618356	0.354751	0.889732	0.751718	0.756471	0.899655	0.844769	0.577182	0.530996	0.339443	0.762359	0.103953	0.743646	0.859501	0.774107	-0.049254	0.927716	0.103768	0.323532	0.642661	0.955198	0.696899	-0.723832	-0.721487	-0.389426	-0.79458	0.264648	-0.821204
LN	0.64141	0.928761	0.82986	0.520374	0.888681	0.856774	0.471773	1	0.195275	0.786275	0.90838	0.936108	0.971415	0.423147	-0.2543	0.0189533	0.793351	0.6876	0.305802	0.999695	0.863007	0.978425	0.936872	0.741438	0.831997	0.828532	0.174492	0.867867	0.076963	0.95267	0.982203	0.830474	0.913747	0.281411	0.614715	0.643672	0.823839	0.759093	0.292792	0.985256	0.51551	0.691258	-0.210204	-0.775276	-0.83045	-0.064853	-0.836306	-0.21694	-0.339746
LN	0.842546	0.12824	0.367581	0.668004	0.0545335	0.534749	0.870308	0.195275	1	0.330457	0.559417	0.349051	0.190204	0.950397	-0.733688	0.942888	0.542568	0.719256	0.946774	0.211657	0.348117	0.302965	0.239068	0.567907	0.360954	0.366785	0.994224	0.58166	0.892598	0.143803	0.12103	0.376713	-0.0781917	0.950391	0.496456	0.361929	-0.160637	0.684018	0.4314	0.0766155	0.189429	0.813672	0.916202	-0.716722	-0.66881	0.0178571	-0.695385	-0.0526778	-0.484939
LN	0.773182	0.937195	0.995899	0.885072	0.938168	0.950656	0.74131	0.786275	0.330457	1	0.874343	0.94873	0.904179	0.377008	0.070172	0.0178057	0.968704	0.403556	0.579323	0.778335	0.989838	0.891678	0.543105	0.964519	0.995944	0.996142	0.376107	0.914741	-0.0379737	0.919136	0.656787	0.995194	0.487581	0.211445	0.959782	0.97883	0.315363	0.904615	-0.219072	0.680208	0.925209	0.791302	0.0440186	-0.560961	-0.62291	-0.634806	-0.70866	0.404379	-0.839406
LN	0.902761	0.878315	0.914075	0.793284	0.827216	0.978088	0.796082	0.90838	0.559417	0.874343	1	0.963222	0.918705	0.699373	-0.400828	0.34655	0.945015	0.794001	0.675309	0.911874	0.926847	0.959411	0.820883	0.919694	0.913131	0.913012	0.555884	0.992336	0.351604	0.894364	0.837743	0.91748	0.680854	0.566381	0.812654	0.788957	0.550363	0.956167	0.281315	0.830176	0.633071	0.929113	0.197802	-0.889525	-0.923888	-0.198418	-0.95898	-0.0527664	-0.602286
LN	0.795811	0.973243	0.971722	0.778873	0.947597	0.974745	0.69463	0.936108	0.349051	0.94873	0.963222	1	0.982592	0.485968	-0.149814	0.091507	0.952344	0.617184	0.531219	0.933072	0.984005	0.988331	0.780409	0.92558	0.972329	0.971109	0.36179	0.965295	0.0881978	0.977243	0.853777	0.972371	0.71523	0.327195	0.852849	0.867232	0.573132	0.912297	0.0685847	0.864134	0.7605	0.828514	-0.0139915	-0.743879	-0.800695	-0.362802	-0.850448	0.0959475	-0.648663
LN	0.678459	0.989234	0.929006	0.655127	0.968183	0.916599	0.549981	0.971415	0.190204	0.904179	0.918705	0.982592	1	0.365192	-0.0883473	-0.049315	0.880789	0.569967	0.368119	0.96682	0.950204	0.991403	0.828233	0.842473	0.930942	0.928272	0.195043	0.906162	-0.0291722	0.996855	0.912924	0.928464	0.813709	0.203738	0.76092	0.797838	0.690349	0.821719	0.0764939	0.927635	0.703096	0.721248	-0.190339	-0.692115	-0.757475	-0.299755	-0.793895	0.0209759	-0.52921
LN	0.873321	0.273522	0.435672	0.608429	0.182401	0.624892	0.826652	0.423147	0.950397	0.377008	0.699373	0.485968	0.365192	1	-0.855448	0.911405	0.595084	0.899502	0.871655	0.441391	0.43533	0.481365	0.514374	0.595181	0.430333	0.434168	0.919481	0.687409	0.910097	0.3063	0.385606	0.445001	0.215777	0.984538	0.465251	0.343752	0.148774	0.735499	0.632583	0.336617	0.131951	0.864196	0.763682	-0.888465	-0.849172	0.194713	-0.849346	-0.291571	-0.357872
LN	-0.517976	0.0472812	-0.0107291	-0.113662	0.154893	-0.241765	-0.415751	-0.2543	-0.733688	0.070172	-0.400828	-0.149814	-0.0883473	-0.855448	1	-0.865276	-0.167219	-0.868272	-0.509373	-0.278072	-0.031725	-0.212996	-0.509275	-0.145112	-0.00664712	-0.00843764	-0.656542	-0.336344	-0.93831	-0.0106055	-0.315629	-0.020519	-0.258105	-0.90621	0.03766	0.155	-0.290668	-0.336869	-0.927994	-0.251179	0.376674	-0.519038	-0.589618	0.772193	0.711202	-0.673467	0.644083	0.716499	-0.177435
LN	0.645947	-0.139659	0.0677908	0.382107	-0.226437	0.273173	0.658264	0.0189533	0.942888	0.0178057	0.34655	0.091507	-0.049315	0.911405	-0.865276	1	0.260476	0.703221	0.786479	0.040216	0.0563961	0.0783072	0.171695	0.279489	0.0611173	0.066567	0.910515	0.342784	0.984732	-0.109669	-0.000647044	0.0779853	-0.143928	0.964532	0.181152	0.0340952	-0.16542	0.435793	0.622927	-0.0587876	-0.148451	0.615989	0.914533	-0.640907	-0.570372	0.31523	-0.558127	-0.294724	-0.174294
LN	0.90522	0.885205	0.980628	0.932348	0.861804	0.991876	0.865932	0.793351	0.542568	0.968704	0.945015	0.952344	0.880789	0.595084	-0.167219	0.260476	1	0.589564	0.737778	0.791333	0.975042	0.901078	0.60617	0.996701	0.979219	0.980444	0.574204	0.977289	0.211108	0.878117	0.670422	0.982519	0.477596	0.447401	0.958425	0.942189	0.309924	0.982068	-0.0228254	0.677659	0.839269	0.91826	0.245054	-0.723344	-0.766468	-0.500949	-0.841274	0.275679	-0.826275
LN	0.781341	0.454476	0.481499	0.44182	0.3556	0.665866	0.638456	0.6876	0.719256	0.403556	0.794001	0.617184	0.569967	0.899502	-0.868272	0.703221	0.589564	1	0.626641	0.704902	0.507681	0.669508	0.821152	0.55435	0.478921	0.479287	0.660267	0.737747	0.76873	0.50477	0.704121	0.489395	0.600907	0.860356	0.3663	0.285498	0.562392	0.701224	0.791928	0.658318	0.0556452	0.801926	0.414359	-0.983816	-0.965491	0.386941	-0.93141	-0.559601	-0.141181
LN	0.926547	0.344063	0.597084	0.868516	0.293494	0.706237	0.976266	0.305802	0.946774	0.579323	0.675309	0.531219	0.368119	0.871655	-0.509373	0.786479	0.737778	0.626641	1	0.315475	0.569537	0.453618	0.235679	0.769769	0.59107	0.59688	0.970186	0.724293	0.702079	0.341867	0.18353	0.604152	-0.0496582	0.824039	0.740018	0.630696	-0.182073	0.831515	0.173956	0.157696	0.492873	0.899155	0.835238	-0.681658	-0.659182	-0.288265	-0.722903	0.214399	-0.739142
LN	0.649271	0.920915	0.823736	0.518481	0.878352	0.856363	0.477953	0.999695	0.211657	0.778335	0.911874	0.933072	0.96682	0.441391	-0.278072	0.040216	0.791333	0.704902	0.315475	1	0.85727	0.976914	0.943805	0.739118	0.825763	0.822356	0.188937	0.869841	0.09992	0.946197	0.98384	0.824591	0.914721	0.301989	0.608458	0.634332	0.826482	0.761596	0.315008	0.985223	0.501408	0.698872	-0.194798	-0.789388	-0.84264	-0.0462128	-0.846582	-0.234763	-0.33159
LN	0.796562	0.964264	0.99803	0.851015	0.952913	0.974854	0.733485	0.863007	0.348117	0.989838	0.926847	0.984005	0.950204	0.43533	-0.031725	0.0563961	0.975042	0.507681	0.569537	0.85727	1	0.946377	0.656587	0.960852	0.998289	0.997888	0.379502	0.950661	0.0232024	0.95597	0.752788	0.997976	0.594317	0.271004	0.925224	0.94162	0.43323	0.921827	-0.090247	0.770362	0.862656	0.82124	0.0237975	-0.653041	-0.713092	-0.519885	-0.783819	0.270449	-0.765966
LN	0.750928	0.965702	0.924934	0.683385	0.931823	0.942071	0.618356	0.978425	0.302965	0.891678	0.959411	0.988331	0.991403	0.481365	-0.212996	0.0783072	0.901078	0.669508	0.453618	0.976914	0.946377	1	0.863773	0.863188	0.926107	0.923977	0.30059	0.942722	0.101649	0.979037	0.922911	0.925754	0.810645	0.328649	0.763928	0.782383	0.689016	0.866024	0.179004	0.929201	0.661476	0.791136	-0.0846185	-0.779843	-0.835557	-0.231694	-0.866532	-0.0453341	-0.525467
LN	0.562843	0.740534	0.611078	0.303574	0.673104	0.701886	0.354751	0.936872	0.239068	0.543105	0.820883	0.780409	0.828233	0.514374	-0.509275	0.171695	0.60617	0.821152	0.235679	0.943805	0.656587	0.863773	1	0.54203	0.612868	0.608993	0.183126	0.74575	0.275017	0.786254	0.975888	0.613839	0.948306	0.417762	0.36017	0.366241	0.912585	0.620311	0.598583	0.95902	0.194209	0.615447	-0.16048	-0.848395	-0.879523	0.285087	-0.841858	-0.540571	-0.0536134
LN	0.910182	0.853713	0.971474	0.958272	0.833808	0.979004	0.889732	0.741438	0.567907	0.964519	0.919694	0.92558	0.842473	0.595181	-0.145112	0.279489	0.996701	0.55435	0.769769	0.739118	0.960852	0.863188	0.54203	1	0.969665	0.971459	0.605929	0.960934	0.217073	0.842436	0.607988	0.97342	0.404861	0.450772	0.975502	0.954495	0.23174	0.980458	-0.0688901	0.615933	0.859193	0.918006	0.294136	-0.690792	-0.731419	-0.547272	-0.813451	0.336291	-0.866775
LN	0.801352	0.951183	0.999972	0.874758	0.94323	0.971702	0.751718	0.831997	0.360954	0.995944	0.913131	0.972329	0.930942	0.430333	-0.00664712	0.0611173	0.979219	0.478921	0.59107	0.825763	0.998289	0.926107	0.612868	0.969665	1	0.999968	0.39777	0.943954	0.017948	0.939355	0.713012	0.999856	0.546733	0.266365	0.945055	0.959506	0.38023	0.924994	-0.132055	0.731874	0.887365	0.822645	0.0516881	-0.6283	-0.687758	-0.56287	-0.764718	0.321595	-0.801964
LN	0.804659	0.948675	0.999996	0.878624	0.940636	0.972253	0.756471	0.828532	0.366785	0.996142	0.913012	0.971109	0.928272	0.434168	-0.00843764	0.066567	0.980444	0.479287	0.59688	0.822356	0.997888	0.923977	0.608993	0.971459	0.999968	1	0.403969	0.944508	0.0223348	0.936646	0.708623	0.999925	0.540922	0.270586	0.947483	0.960994	0.373849	0.927022	-0.133098	0.727315	0.888667	0.825449	0.0590575	-0.628684	-0.687699	-0.565351	-0.765188	0.325128	-0.806066
LN	0.852363	0.147694	0.40449	0.722501	0.082897	0.553649	0.899655	0.174492	0.994224	0.376107	0.555884	0.36179	0.195043	0.919481	-0.656542	0.910515	0.574204	0.660267	0.970186	0.188937	0.379502	0.30059	0.183126	0.605929	0.39777	0.403969	1	0.590817	0.843062	0.155808	0.0824595	0.413085	-0.129494	0.911807	0.55566	0.424718	-0.225939	0.704611	0.332208	0.0432892	0.268397	0.82003	0.92479	-0.672374	-0.628658	-0.0860108	-0.668709	0.0547669	-0.565495
LN	0.925417	0.880415	0.94527	0.860963	0.837394	0.994896	0.844769	0.867867	0.58166	0.914741	0.992336	0.965295	0.906162	0.687409	-0.336344	0.342784	0.977289	0.737747	0.724293	0.869841	0.950661	0.942722	0.74575	0.960934	0.943954	0.944508	0.590817	1	0.326355	0.888414	0.776159	0.948389	0.600707	0.549718	0.877332	0.852281	0.454713	0.982172	0.182221	0.772653	0.711151	0.94587	0.242674	-0.846692	-0.882588	-0.307419	-0.932846	0.0658818	-0.696247
LN	0.601895	-0.138261	0.0239587	0.280149	-0.234646	0.245334	0.577182	0.076963	0.892598	-0.0379737	0.351604	0.0881978	-0.0291722	0.910097	-0.93831	0.984732	0.211108	0.76873	0.702079	0.09992	0.0232024	0.101649	0.275017	0.217073	0.017948	0.0223348	0.843062	0.326355	1	-0.0975602	0.08729	0.0343451	-0.0271176	0.968498	0.087689	-0.0543979	-0.0265655	0.391555	0.749547	0.0246547	-0.254085	0.580905	0.832448	-0.689017	-0.61787	0.46151	-0.584616	-0.455402	-0.0394674
LN	0.649288	0.99749	0.937182	0.660183	0.984915	0.906732	0.530996	0.95267	0.143803	0.919136	0.894364	0.977243	0.996855	0.3063	-0.0106055	-0.109669	0.878117	0.50477	0.341867	0.946197	0.95597	0.979037	0.786254	0.842436	0.939355	0.936646	0.155808	0.888414	-0.0975602	1	0.886637	0.935923	0.788232	0.139906	0.776464	0.821441	0.659805	0.806182	-0.00134287	0.906442	0.743642	0.691356	-0.22536	-0.636052	-0.706143	-0.363284	-0.749546	0.0875368	-0.557505
LN	0.537041	0.852551	0.710295	0.360358	0.804943	0.753041	0.339443	0.982203	0.12103	0.656787	0.837743	0.853777	0.912924	0.385606	-0.315629	-0.000647044	0.670422	0.704121	0.18353	0.98384	0.752788	0.922911	0.975888	0.607988	0.713012	0.708623	0.0824595	0.776159	0.08729	0.886637	1	0.711069	0.970262	0.261731	0.456589	0.48887	0.913018	0.644772	0.412082	0.997713	0.352044	0.592942	-0.286643	-0.764662	-0.814557	0.107015	-0.795999	-0.38159	-0.157568
LN	0.811367	0.947326	0.999946	0.880754	0.938015	0.975028	0.762359	0.830474	0.376713	0.995194	0.91748	0.972371	0.928464	0.445001	-0.020519	0.0779853	0.982519	0.489395	0.604152	0.824591	0.997976	0.925754	0.613839	0.97342	0.999856	0.999925	0.413085	0.948389	0.0343451	0.935923	0.711069	1	0.542374	0.282136	0.947481	0.959389	0.375568	0.931281	-0.122537	0.728965	0.884449	0.832039	0.06775	-0.63765	-0.695835	-0.558033	-0.772661	0.317615	-0.804881
LN	0.322701	0.748852	0.542722	0.128867	0.706347	0.574704	0.103953	0.913747	-0.0781917	0.487581	0.680854	0.71523	0.813709	0.215777	-0.258105	-0.143928	0.477596	0.600907	-0.0496582	0.914721	0.594317	0.810645	0.948306	0.404861	0.546733	0.540922	-0.129494	0.600707	-0.0271176	0.788232	0.970262	0.542374	1	0.110024	0.247099	0.299354	0.982278	0.440641	0.440193	0.969652	0.182528	0.385898	-0.464941	-0.637835	-0.688466	0.242599	-0.646815	-0.498863	0.0617232
LN	0.779831	0.103615	0.272152	0.487943	0.00871668	0.478523	0.743646	0.281411	0.950391	0.211445	0.566381	0.327195	0.203738	0.984538	-0.90621	0.964532	0.447401	0.860356	0.824039	0.301989	0.271004	0.328649	0.417762	0.450772	0.266365	0.270586	0.911807	0.549718	0.968498	0.139906	0.261731	0.282136	0.110024	1	0.319914	0.186537	0.0690859	0.607851	0.689691	0.206046	-0.0239334	0.764899	0.81538	-0.820715	-0.766936	0.304714	-0.754047	-0.358918	-0.23779
LN	0.834648	0.802816	0.946893	0.974989	0.804407	0.914647	0.859501	0.614715	0.496456	0.959782	0.812654	0.852849	0.76092	0.465251	0.03766	0.181152	0.958425	0.3663	0.740018	0.608458	0.925224	0.763928	0.36017	0.975502	0.945055	0.947483	0.55566	0.877332	0.087689	0.776464	0.456589	0.947481	0.247099	0.319914	1	0.988669	0.061973	0.920246	-0.277705	0.475014	0.938779	0.833888	0.28414	-0.519874	-0.56506	-0.715207	-0.667775	0.535228	-0.950167
LN	0.757334	0.851144	0.960277	0.930998	0.863993	0.899136	0.774107	0.643672	0.361929	0.97883	0.788957	0.867232	0.797838	0.343752	0.155	0.0340952	0.942189	0.285498	0.630696	0.634332	0.94162	0.782383	0.366241	0.954495	0.959506	0.960994	0.424718	0.852281	-0.0543979	0.821441	0.48887	0.959389	0.299354	0.186537	0.988669	1	0.115421	0.87736	-0.356499	0.515795	0.972584	0.762763	0.140645	-0.450293	-0.507484	-0.758773	-0.611493	0.566894	-0.930291
LN	0.181517	0.613341	0.375848	-0.0514923	0.567441	0.419163	-0.049254	0.823839	-0.160637	0.315363	0.550363	0.573132	0.690349	0.148774	-0.290668	-0.16542	0.309924	0.562392	-0.182073	0.826482	0.43323	0.689016	0.912585	0.23174	0.38023	0.373849	-0.225939	0.454713	-0.0265655	0.659805	0.913018	0.375568	0.982278	0.0690859	0.061973	0.115421	1	0.282577	0.521538	0.907653	0.00101308	0.246421	-0.519143	-0.569141	-0.611238	0.39758	-0.547728	-0.626646	0.247565
LN	0.968468	0.805244	0.927499	0.9332	0.764844	0.980498	0.927716	0.759093	0.684018	0.904615	0.956167	0.912297	0.821719	0.735499	-0.336869	0.435793	0.982068	0.701224	0.831515	0.761596	0.921827	0.866024	0.620311	0.980458	0.924994	0.927022	0.704611	0.982172	0.391555	0.806182	0.644772	0.931281	0.440641	0.607851	0.920246	0.87736	0.282577	1	0.120324	0.63957	0.742421	0.976431	0.393555	-0.811993	-0.838774	-0.385332	-0.903195	0.175147	-0.787771
LN	0.26373	-0.0702371	-0.130443	-0.17879	-0.173778	0.0831306	0.103768	0.292792	0.4314	-0.219072	0.281315	0.0685847	0.0764939	0.632583	-0.927994	0.622927	-0.0228254	0.791928	0.173956	0.315008	-0.090247	0.179004	0.598583	-0.0688901	-0.132055	-0.133098	0.332208	0.182221	0.749547	-0.00134287	0.412082	-0.122537	0.440193	0.689691	-0.277705	-0.356499	0.521538	0.120324	1	0.351997	-0.561592	0.284034	0.261584	-0.673339	-0.623101	0.867357	-0.521264	-0.923344	0.47246
LN	0.516921	0.876053	0.728849	0.36663	0.835148	0.756032	0.323532	0.985256	0.0766155	0.680208	0.830176	0.864134	0.927635	0.336617	-0.251179	-0.0587876	0.677659	0.658318	0.157696	0.985223	0.770362	0.929201	0.95902	0.615933	0.731874	0.727315	0.0432892	0.772653	0.0246547	0.906442	0.997713	0.728965	0.969652	0.206046	0.475014	0.515795	0.907653	0.63957	0.351997	1	0.39171	0.573608	-0.329292	-0.727772	-0.783044	0.055939	-0.76973	-0.333374	-0.180569
LN	0.594276	0.786345	0.887403	0.856529	0.823919	0.777532	0.642661	0.51551	0.189429	0.925209	0.633071	0.7605	0.703096	0.131951	0.376674	-0.148451	0.839269	0.0556452	0.492873	0.501408	0.862656	0.661476	0.194209	0.859193	0.887365	0.888667	0.268397	0.711151	-0.254085	0.743642	0.352044	0.884449	0.182528	-0.0239334	0.938779	0.972584	0.00101308	0.742421	-0.561592	0.39171	1	0.596263	0.0278867	-0.231801	-0.297163	-0.880499	-0.412786	0.718963	-0.927905
LN	0.997703	0.680823	0.826258	0.890228	0.622337	0.925243	0.955198	0.691258	0.813672	0.791302	0.929113	0.828514	0.721248	0.864196	-0.519038	0.615989	0.91826	0.801926	0.899155	0.698872	0.82124	0.791136	0.615447	0.918006	0.822645	0.825449	0.82003	0.94587	0.580905	0.691356	0.592942	0.832039	0.385898	0.764899	0.833888	0.762763	0.246421	0.976431	0.284034	0.573608	0.596263	1	0.541821	-0.881082	-0.88815	-0.230811	-0.937065	0.0458492	-0.70458
PN	0.592051	-0.227479	0.0591809	0.489654	-0.280373	0.205507	0.696899	-0.210204	0.916202	0.0440186	0.197802	-0.0139915	-0.190339	0.763682	-0.589618	0.914533	0.245054	0.414359	0.835238	-0.194798	0.0237975	-0.0846185	-0.16048	0.294136	0.0516881	0.0590575	0.92479	0.242674	0.832448	-0.22536	-0.286643	0.06775	-0.464941	0.81538	0.28414	0.140645	-0.519143	0.393555	0.261584	-0.329292	0.0278867	0.541821	1	-0.38513	-0.317921	-0.0120757	-0.349276	0.0902226	-0.392294
PN	-0.859023	-0.594131	-0.630635	-0.573887	-0.504848	-0.788692	-0.723832	-0.775276	-0.716722	-0.560961	-0.889525	-0.743879	-0.692115	-0.888465	0.772193	-0.640907	-0.723344	-0.983816	-0.681658	-0.789388	-0.653041	-0.779843	-0.848395	-0.690792	-0.6283	-0.628684	-0.672374	-0.846692	-0.689017	-0.636052	-0.764662	-0.63765	-0.637835	-0.820715	-0.519874	-0.450293	-0.569141	-0.811993	-0.673339	-0.727772	-0.231801	-0.881082	-0.38513	1	0.995453	-0.225216	0.981528	0.426311	0.293006
PN	-0.86216	-0.666835	-0.689574	-0.599295	-0.58311	-0.831151	-0.721487	-0.83045	-0.66881	-0.62291	-0.923888	-0.800695	-0.757475	-0.849172	0.711202	-0.570372	-0.766468	-0.965491	-0.659182	-0.84264	-0.713092	-0.835557	-0.879523	-0.731419	-0.687758	-0.687699	-0.628658	-0.882588	-0.61787	-0.706143	-0.814557	-0.695835	-0.688466	-0.766936	-0.56506	-0.507484	-0.611238	-0.838774	-0.623101	-0.783044	-0.297163	-0.88815	-0.317921	0.995453	1	-0.170221	0.991275	0.389154	0.327851
PN	-0.249936	-0.42767	-0.56308	-0.643191	-0.502443	-0.397348	-0.389426	-0.064853	0.0178571	-0.634806	-0.198418	-0.362802	-0.299755	0.194713	-0.673467	0.31523	-0.500949	0.386941	-0.288265	-0.0462128	-0.519885	-0.231694	0.285087	-0.547272	-0.56287	-0.565351	-0.0860108	-0.307419	0.46151	-0.363284	0.107015	-0.558033	0.242599	0.304714	-0.715207	-0.758773	0.39758	-0.385332	0.867357	0.055939	-0.880499	-0.230811	-0.0120757	-0.225216	-0.170221	1	-0.0415873	-0.959858	0.844675
PN	-0.914862	-0.718319	-0.766782	-0.698714	-0.642384	-0.891737	-0.79458	-0.836306	-0.695385	-0.70866	-0.95898	-0.850448	-0.793895	-0.849346	0.644083	-0.558127	-0.841274	-0.93141	-0.722903	-0.846582	-0.783819	-0.866532	-0.841858	-0.813451	-0.764718	-0.765188	-0.668709	-0.932846	-0.584616	-0.749546	-0.795999	-0.772661	-0.646815	-0.754047	-0.667775	-0.611493	-0.547728	-0.903195	-0.521264	-0.76973	-0.412786	-0.937065	-0.349276	0.981528	0.991275	-0.0415873	1	0.264391	0.449354
PN	0.0793287	0.157031	0.322544	0.495065	0.240109	0.156093	0.264648	-0.21694	-0.0526778	0.404379	-0.0527664	0.0959475	0.0209759	-0.291571	0.716499	-0.294724	0.275679	-0.559601	0.214399	-0.234763	0.270449	-0.0453341	-0.540571	0.336291	0.321595	0.325128	0.0547669	0.0658818	-0.455402	0.0875368	-0.38159	0.317615	-0.498863	-0.358918	0.535228	0.566894	-0.626646	0.175147	-0.923344	-0.333374	0.718963	0.0458492	0.0902226	0.426311	0.389154	-0.959858	0.264391	1	-0.739895
PN	-0.724262	-0.599754	-0.804785	-0.950482	-0.620725	-0.747982	-0.821204	-0.339746	-0.484939	-0.839406	-0.602286	-0.648663	-0.52921	-0.357872	-0.177435	-0.174294	-0.826275	-0.141181	-0.739142	-0.33159	-0.765966	-0.525467	-0.0536134	-0.866775	-0.801964	-0.806066	-0.565495	-0.696247	-0.0394674	-0.557505	-0.157568	-0.804881	0.0617232	-0.23779	-0.950167	-0.930291	0.247565	-0.787771	0.47246	-0.180569	-0.927905	-0.70458	-0.392294	0.293006	0.327851	0.844675	0.449354	-0.739895	1
PN	-0.672528	-0.504034	-0.460877	-0.318621	-0.408273	-0.630173	-0.491864	-0.763901	-0.549317	-0.378762	-0.776831	-0.630176	-0.623586	-0.781803	0.813811	-0.548888	-0.535812	-0.975636	-0.453955	-0.77958	-0.498552	-0.707856	-0.9115	-0.485441	-0.459866	-0.458466	-0.48001	-0.701991	-0.643762	-0.559711	-0.807568	-0.467502	-0.746654	-0.735136	-0.281646	-0.226782	-0.726778	-0.625757	-0.817708	-0.766386	-0.00468799	-0.706367	-0.209537	0.956527	0.949419	-0.461851	0.899776	0.658066	0.0146329
PN	-0.878537	-0.743741	-0.7641	-0.653964	-0.668256	-0.884387	-0.741724	-0.874217	-0.633028	-0.703654	-0.960055	-0.862416	-0.821854	-0.809711	0.629037	-0.501421	-0.826013	-0.930452	-0.659101	-0.883963	-0.785997	-0.889102	-0.886137	-0.791754	-0.762649	-0.762408	-0.601767	-0.926	-0.540248	-0.77753	-0.844818	-0.769528	-0.711629	-0.710759	-0.638147	-0.591741	-0.619479	-0.879945	-0.537837	-0.820085	-0.394195	-0.906309	-0.26979	0.979524	0.993771	-0.0740175	0.99606	0.308178	0.400699
PN	-0.956044	-0.583657	-0.801699	-0.976247	-0.551468	-0.857305	-0.993443	-0.481182	-0.812617	-0.794876	-0.795679	-0.722933	-0.582033	-0.758069	0.311054	-0.572539	-0.894155	-0.568703	-0.952984	-0.484588	-0.775998	-0.637284	-0.326751	-0.920196	-0.797187	-0.801787	-0.852065	-0.853028	-0.481088	-0.57166	-0.336304	-0.806411	-0.0983924	-0.662333	-0.908589	-0.835752	0.0662977	-0.935916	0.00137695	-0.327999	-0.724374	-0.939808	-0.641113	0.671181	0.677789	0.488327	0.76187	-0.35759	0.879498
PN	0.895912	0.309591	0.475825	0.6463	0.221076	0.658123	0.852288	0.44441	0.952808	0.419552	0.724722	0.519206	0.396349	0.998794	-0.829975	0.897392	0.631736	0.894745	0.889708	0.461815	0.474187	0.509587	0.518931	0.632919	0.470518	0.474397	0.926118	0.716837	0.890687	0.339948	0.398947	0.484938	0.22192	0.975835	0.508128	0.38915	0.146414	0.766333	0.599341	0.352297	0.180452	0.886871	0.759967	-0.892501	-0.856686	0.14915	-0.862663	-0.252977	-0.401419
PN	-0.961543	-0.5379	-0.763363	-0.957767	-0.499834	-0.834177	-0.998682	-0.454517	-0.853354	-0.75262	-0.782055	-0.690405	-0.544208	-0.798055	0.370664	-0.631358	-0.868216	-0.599147	-0.972236	-0.45963	-0.737869	-0.607871	-0.321811	-0.894771	-0.758487	-0.763343	-0.887968	-0.836244	-0.543086	-0.529095	-0.31546	-0.768732	-0.0774113	-0.712463	-0.875499	-0.793315	0.0803513	-0.92345	-0.0528136	-0.302429	-0.671986	-0.943323	-0.689611	0.690507	0.69034	0.434944	0.768968	-0.313758	0.848255
PN	-0.954131	-0.529963	-0.657202	-0.731321	-0.447705	-0.811787	-0.881878	-0.642565	-0.873858	-0.6018	-0.870365	-0.709439	-0.608092	-0.96063	0.74219	-0.762893	-0.7792	-0.925759	-0.866001	-0.656422	-0.661538	-0.703794	-0.669647	-0.769903	-0.653134	-0.655767	-0.851837	-0.859948	-0.76282	-0.558375	-0.588122	-0.664942	-0.409083	-0.89805	-0.639962	-0.546905	-0.311364	-0.880023	-0.540254	-0.551617	-0.341074	-0.957766	-0.605809	0.955971	0.942309	-0.0514143	0.956864	0.215284	0.485733
PN	-0.924904	-0.671621	-0.869699	-0.99821	-0.653137	-0.890577	-0.962761	-0.52847	-0.707454	-0.871815	-0.808839	-0.779132	-0.652331	-0.654799	0.172796	-0.432168	-0.933202	-0.489047	-0.892537	-0.528039	-0.843888	-0.687962	-0.32889	-0.957809	-0.866068	-0.87003	-0.756971	-0.872299	-0.335109	-0.652693	-0.373326	-0.872874	-0.140146	-0.538762	-0.963782	-0.912828	0.0366756	-0.944512	0.122239	-0.37562	-0.825859	-0.913183	-0.52311	0.61404	0.635348	0.597639	0.729994	-0.448984	0.932004
PN	-0.732588	-0.262748	-0.552392	-0.880219	-0.261856	-0.565669	-0.87127	-0.0594689	-0.733244	-0.578142	-0.44319	-0.388283	-0.218291	-0.544568	0.0763428	-0.511865	-0.65034	-0.200461	-0.884281	-0.0595446	-0.503679	-0.258329	0.134886	-0.708236	-0.546846	-0.553492	-0.801844	-0.539549	-0.366284	-0.227982	0.111663	-0.555942	0.347856	-0.489312	-0.783798	-0.705536	0.504153	-0.685928	0.293268	0.111805	-0.67206	-0.690637	-0.743596	0.296042	0.288811	0.653798	0.395527	-0.637843	0.899619
PN	-0.172141	0.365375	0.0707468	-0.384681	0.336523	0.0864876	-0.395127	0.587658	-0.442583	0.0191873	0.224896	0.276291	0.433841	-0.141766	-0.138971	-0.36753	-0.0250596	0.303582	-0.505544	0.588404	0.131914	0.41094	0.716721	-0.105465	0.0764156	0.0689263	-0.514527	0.118605	-0.209966	0.410988	0.718081	0.0686579	0.864676	-0.183386	-0.253736	-0.176997	0.936754	-0.0682629	0.460182	0.717401	-0.239249	-0.10686	-0.710575	-0.27675	-0.314564	0.51866	-0.228744	-0.68371	0.525593
PN	-0.893683	-0.546354	-0.782101	-0.984682	-0.530901	-0.806379	-0.964672	-0.386239	-0.751022	-0.790462	-0.71244	-0.667371	-0.521177	-0.653245	0.167682	-0.490689	-0.862714	-0.422476	-0.923569	-0.386538	-0.748292	-0.562159	-0.189668	-0.898833	-0.777626	-0.78265	-0.806464	-0.787214	-0.376334	-0.522901	-0.223284	-0.785715	0.01798	-0.556477	-0.924509	-0.860136	0.191279	-0.886683	0.16188	-0.223261	-0.78415	-0.871314	-0.625658	0.538117	0.548685	0.615448	0.648184	-0.507746	0.939346
PN	-0.179075	-0.865931	-0.714417	-0.335979	-0.903361	-0.57898	-0.0838926	-0.73811	0.378962	-0.728314	-0.525535	-0.727864	-0.814816	0.240214	-0.461122	0.61552	-0.566065	-0.0183159	0.133839	-0.721446	-0.733864	-0.732494	-0.518466	-0.529505	-0.719589	-0.714698	0.349805	-0.525871	0.602158	-0.850484	-0.691812	-0.70798	-0.685588	0.401276	-0.533727	-0.646762	-0.591877	-0.415189	0.349654	-0.739029	-0.684295	-0.227095	0.652506	0.158101	0.251269	0.476574	0.295224	-0.248798	0.369406
PN	0.0791755	0.544689	0.287314	-0.153016	0.502738	0.324246	-0.152641	0.763269	-0.243765	0.2283	0.460253	0.490381	0.620898	0.0675113	-0.254405	-0.223384	0.212512	0.495825	-0.279595	0.765521	0.346672	0.613786	0.867045	0.132574	0.292113	0.28533	-0.312377	0.359793	-0.0766873	0.591827	0.866497	0.286542	0.9598	-0.0011796	-0.0338571	0.0265652	0.994531	0.181113	0.515119	0.862075	-0.0747472	0.144976	-0.579873	-0.49178	-0.532672	0.443675	-0.461158	-0.656223	0.336505
PN	-0.303509	0.0292613	-0.245999	-0.605859	-0.0170145	-0.17507	-0.514767	0.333818	-0.370636	-0.308965	0.00375374	-0.0190247	0.126699	-0.0897195	-0.331932	-0.180296	-0.295708	0.30868	-0.547038	0.341351	-0.184702	0.132728	0.574088	-0.371465	-0.241616	-0.248149	-0.464446	-0.11727	-0.00632482	0.0869745	0.504101	-0.245876	0.679681	-0.0662803	-0.538191	-0.496047	0.805099	-0.283671	0.657032	0.484299	-0.576493	-0.24972	-0.550643	-0.217318	-0.221024	0.793689	-0.103886	-0.879221	0.772978
PN	0.605702	0.831525	0.713259	0.400548	0.774505	0.778713	0.410663	0.978188	0.225502	0.654483	0.87114	0.85856	0.901645	0.484977	-0.410442	0.111052	0.695157	0.778341	0.27006	0.982193	0.75423	0.925834	0.989071	0.635218	0.715215	0.711461	0.183525	0.809483	0.196785	0.868766	0.993743	0.715168	0.948245	0.367836	0.473732	0.489388	0.889008	0.689268	0.479314	0.984965	0.333003	0.657919	-0.182809	-0.831499	-0.873194	0.141851	-0.853345	-0.412416	-0.175765
PN	-0.334033	-0.455995	-0.609256	-0.708324	-0.523353	-0.459011	-0.471844	-0.101821	-0.0715804	-0.676629	-0.264046	-0.410385	-0.33476	0.104114	-0.602914	0.233098	-0.561559	0.30986	-0.374203	-0.0846475	-0.565255	-0.27674	0.244274	-0.608791	-0.608525	-0.611422	-0.174111	-0.373675	0.381891	-0.393688	0.0760603	-0.605021	0.229511	0.216588	-0.767348	-0.799852	0.392755	-0.457775	0.821035	0.0289169	-0.903732	-0.313545	-0.0859036	-0.147198	-0.0953786	0.995795	0.0351269	-0.947047	0.88966
PN	-0.169288	-0.860352	-0.708478	-0.330485	-0.899031	-0.570703	-0.0758879	-0.729579	0.388054	-0.723357	-0.515638	-0.72022	-0.807778	0.251553	-0.472106	0.624449	-0.558746	-0.00575	0.141728	-0.712696	-0.727599	-0.724191	-0.508221	-0.522624	-0.713683	-0.708787	0.358151	-0.516682	0.611909	-0.84427	-0.683065	-0.701941	-0.678135	0.412147	-0.529211	-0.643278	-0.584892	-0.406444	0.359664	-0.730865	-0.683706	-0.217056	0.657807	0.14576	0.239173	0.481517	0.283564	-0.255876	0.367696
PN	0.688374	0.996122	0.972867	0.743654	0.99065	0.93092	0.599455	0.907308	0.189293	0.963993	0.892886	0.98095	0.981149	0.312849	0.0422406	-0.0917615	0.919289	0.457218	0.413604	0.899612	0.983161	0.961531	0.705757	0.894047	0.974476	0.972641	0.214727	0.90395	-0.103953	0.990314	0.817387	0.971514	0.695189	0.14249	0.852085	0.892283	0.549081	0.844271	-0.0981149	0.840428	0.826966	0.723177	-0.155027	-0.602008	-0.67221	-0.477654	-0.732227	0.213291	-0.665768
PN	0.0447342	0.546224	0.281354	-0.169963	0.509497	0.306705	-0.184619	0.753069	-0.290405	0.225833	0.436795	0.480294	0.616496	0.0183695	-0.204454	-0.273868	0.197211	0.452013	-0.316965	0.754138	0.3405	0.602624	0.846849	0.117341	0.286446	0.279464	-0.35627	0.337978	-0.128452	0.59108	0.855724	0.280046	0.955153	-0.052494	-0.0415495	0.0259542	0.990282	0.156746	0.474339	0.854515	-0.0642779	0.111268	-0.620854	-0.451615	-0.495826	0.419688	-0.426086	-0.630795	0.33988
PN	0.694071	0.596204	0.79681	0.936653	0.621883	0.730026	0.794846	0.324812	0.447265	0.834808	0.578397	0.635735	0.520122	0.315726	0.221298	0.13349	0.811025	0.100289	0.709332	0.315651	0.757373	0.510756	0.0296922	0.852185	0.794199	0.798184	0.530609	0.674459	-0.00346732	0.551697	0.141485	0.796461	-0.0732157	0.194466	0.943169	0.928781	-0.258843	0.765183	-0.510439	0.167202	0.936517	0.674498	0.362131	-0.255084	-0.292364	-0.867657	-0.415825	0.765868	-0.998998
PN	-0.905225	-0.844105	-0.877111	-0.760806	-0.785241	-0.958784	-0.789523	-0.903811	-0.58969	-0.830965	-0.996518	-0.940595	-0.895999	-0.740585	0.473435	-0.39903	-0.918288	-0.841704	-0.67975	-0.909237	-0.892457	-0.9453	-0.844991	-0.89043	-0.875974	-0.875856	-0.578076	-0.981322	-0.413561	-0.865463	-0.844318	-0.881177	-0.692303	-0.616855	-0.768967	-0.73772	-0.571798	-0.94279	-0.359632	-0.831461	-0.56796	-0.93192	-0.225447	0.924189	0.952572	0.120309	0.978495	0.127295	0.549743
PN	0.147068	-0.578229	-0.291633	0.201411	-0.583746	-0.225688	0.336657	-0.664444	0.573123	-0.267936	-0.292189	-0.435207	-0.594777	0.311607	-0.188912	0.612808	-0.145764	-0.117134	0.508025	-0.656072	-0.342419	-0.531842	-0.654584	-0.0745521	-0.298323	-0.290646	0.608019	-0.219318	0.496946	-0.600089	-0.741077	-0.286475	-0.860516	0.404773	0.0126269	-0.101138	-0.880317	-0.0378422	-0.106858	-0.765492	-0.0971138	0.0807245	0.851081	0.156736	0.225753	-0.145949	0.183642	0.343441	-0.257726
PN	-0.994047	-0.603049	-0.793643	-0.931214	-0.552516	-0.884001	-0.991734	-0.571173	-0.856885	-0.769476	-0.862028	-0.759086	-0.628867	-0.853603	0.467506	-0.649462	-0.897125	-0.717627	-0.954268	-0.578111	-0.778122	-0.698983	-0.471615	-0.910765	-0.789227	-0.793196	-0.876384	-0.897264	-0.587584	-0.604752	-0.452386	-0.799484	-0.226655	-0.763015	-0.856508	-0.776001	-0.0780001	-0.958552	-0.185301	-0.434628	-0.627502	-0.985268	-0.639147	0.800801	0.802249	0.322736	0.865433	-0.170841	0.778356
PN	-0.81323	-0.478136	-0.729209	-0.963218	-0.477386	-0.727772	-0.916069	-0.271782	-0.688828	-0.75097	-0.607521	-0.583497	-0.433201	-0.549773	0.0446762	-0.421491	-0.801161	-0.279025	-0.880922	-0.269659	-0.688151	-0.462391	-0.0463538	-0.846737	-0.724726	-0.730162	-0.757038	-0.69673	-0.288135	-0.445061	-0.0968257	-0.731909	0.14235	-0.458276	-0.90599	-0.847763	0.317507	-0.81225	0.296691	-0.10317	-0.804854	-0.784442	-0.615568	0.400694	0.412239	0.706895	0.522678	-0.628527	0.965136
PN	-0.529754	-0.388036	-0.617003	-0.833091	-0.430503	-0.528503	-0.681881	-0.0729508	-0.373691	-0.671618	-0.350041	-0.416258	-0.291246	-0.17416	-0.347281	-0.085772	-0.632193	0.115281	-0.629607	-0.0622413	-0.566795	-0.272954	0.23065	-0.688919	-0.613994	-0.618882	-0.469329	-0.463054	0.0743746	-0.332855	0.11564	-0.615951	0.31753	-0.0812283	-0.824659	-0.809018	0.488957	-0.58397	0.65202	0.0862508	-0.861137	-0.497032	-0.39454	0.0283005	0.0564788	0.918476	0.186431	-0.88573	0.95859
PN	0.651568	0.998985	0.959587	0.708266	0.995613	0.911738	0.556316	0.913095	0.140552	0.950885	0.876153	0.973323	0.983336	0.273107	0.0666136	-0.13622	0.897133	0.436813	0.365112	0.904805	0.972083	0.958919	0.713223	0.86902	0.961582	0.959348	0.164441	0.883797	-0.142693	0.993696	0.829231	0.95784	0.718246	0.101933	0.82623	0.873328	0.577159	0.815801	-0.103233	0.853911	0.813111	0.689001	-0.206683	-0.580891	-0.653742	-0.465289	-0.710616	0.198553	-0.633996
PN	-0.940215	-0.835396	-0.956546	-0.952898	-0.80657	-0.983848	-0.911516	-0.750706	-0.622367	-0.942785	-0.939068	-0.923173	-0.835956	-0.659383	0.228793	-0.349898	-0.994948	-0.619862	-0.801684	-0.750472	-0.947843	-0.8671	-0.576378	-0.996371	-0.954409	-0.956335	-0.653198	-0.97419	-0.294627	-0.829243	-0.624575	-0.959306	-0.419639	-0.521737	-0.956672	-0.925815	-0.252062	-0.993634	-0.0117309	-0.626837	-0.813021	-0.947935	-0.340903	0.745835	0.780507	0.480876	0.85551	-0.269784	0.837945
PN	-0.658703	-0.492604	-0.718829	-0.912694	-0.520594	-0.654787	-0.783609	-0.21112	-0.471559	-0.761317	-0.495479	-0.541176	-0.412657	-0.307137	-0.225479	-0.173158	-0.745324	-0.0452407	-0.721143	-0.202561	-0.673794	-0.407068	0.0784018	-0.794735	-0.715627	-0.720357	-0.558494	-0.599009	-0.024732	-0.445088	-0.0242376	-0.718786	0.193373	-0.202082	-0.900048	-0.876056	0.373801	-0.709183	0.536544	-0.0480487	-0.892798	-0.631302	-0.433001	0.191056	0.219844	0.871216	0.345478	-0.802176	0.991031
PN	-0.719972	-0.718203	-0.879673	-0.944165	-0.740911	-0.809406	-0.787119	-0.464865	-0.399255	-0.911344	-0.670614	-0.74353	-0.648209	-0.313515	-0.216913	-0.0721538	-0.876313	-0.164576	-0.672739	-0.454978	-0.848456	-0.633272	-0.16802	-0.905723	-0.877933	-0.880825	-0.476304	-0.754873	0.0467652	-0.678387	-0.290377	-0.878865	-0.0852355	-0.17358	-0.976774	-0.976178	0.10284	-0.817705	0.469491	-0.318394	-0.973324	-0.711194	-0.255817	0.32799	0.375937	0.845844	0.493907	-0.703715	0.985815
PN	0.0629768	0.170627	-0.033564	-0.323242	0.0920826	0.103255	-0.160452	0.514602	0.00708058	-0.116132	0.300811	0.202982	0.297559	0.299753	-0.63535	0.163449	-0.0239167	0.649848	-0.182157	0.528311	0.025455	0.345865	0.770613	-0.0974893	-0.0312908	-0.0361944	-0.093291	0.18085	0.329142	0.237909	0.660082	-0.0300217	0.759982	0.309503	-0.307394	-0.310694	0.8492	0.0369301	0.861422	0.623777	-0.469424	0.112525	-0.249045	-0.564098	-0.555853	0.813578	-0.446136	-0.942418	0.579977
PN	0.608011	0.845379	0.727903	0.413099	0.790553	0.788153	0.415234	0.98316	0.217869	0.67093	0.875871	0.869091	0.912143	0.474656	-0.389579	0.0958773	0.706696	0.766634	0.27075	0.986583	0.768164	0.933813	0.984985	0.647399	0.729918	0.726158	0.178323	0.816441	0.17881	0.881071	0.995116	0.729619	0.947658	0.354169	0.489885	0.507831	0.884932	0.696708	0.456474	0.987941	0.355131	0.660256	-0.191074	-0.824127	-0.867809	0.117424	-0.850852	-0.39008	-0.193734
PN	-0.884526	-0.61835	-0.834549	-0.996107	-0.608692	-0.841395	-0.947226	-0.443551	-0.688202	-0.84557	-0.741191	-0.720566	-0.586314	-0.602914	0.102802	-0.408004	-0.89689	-0.400296	-0.884744	-0.441841	-0.802783	-0.616519	-0.225234	-0.929343	-0.830716	-0.835157	-0.746806	-0.815842	-0.295614	-0.592798	-0.278079	-0.837313	-0.0416921	-0.491883	-0.958362	-0.907929	0.137836	-0.903134	0.208993	-0.28368	-0.840976	-0.867039	-0.542206	0.528713	0.548947	0.661442	0.652005	-0.535184	0.96016
PN	-0.647856	-0.47424	-0.703738	-0.905429	-0.503175	-0.63896	-0.777031	-0.190082	-0.469891	-0.747335	-0.477881	-0.523005	-0.39307	-0.299739	-0.231486	-0.174116	-0.731271	-0.0307805	-0.718022	-0.181507	-0.657775	-0.387383	0.099201	-0.782046	-0.700472	-0.705302	-0.557635	-0.582743	-0.0237686	-0.426013	-0.00277538	-0.703688	0.214357	-0.197379	-0.890531	-0.865708	0.3936	-0.695837	0.544885	-0.0265852	-0.885221	-0.619224	-0.440052	0.175258	0.202914	0.873336	0.328951	-0.8102	0.987938
PN	-0.648842	-0.558364	-0.762221	-0.912963	-0.589959	-0.685372	-0.761564	-0.271369	-0.413254	-0.805362	-0.524838	-0.59045	-0.474987	-0.266259	-0.270827	-0.101233	-0.772374	-0.0373544	-0.679758	-0.261301	-0.720323	-0.460652	0.0316253	-0.816897	-0.759652	-0.763746	-0.500768	-0.625556	0.0416752	-0.51043	-0.0857642	-0.761481	0.124655	-0.149028	-0.920811	-0.909379	0.308225	-0.721614	0.560349	-0.11384	-0.931176	-0.626875	-0.351512	0.192405	0.229596	0.893483	0.355824	-0.805649	0.994566
PN	-0.889611	-0.601629	-0.656238	-0.621425	-0.514439	-0.811121	-0.766449	-0.764534	-0.748491	-0.58992	-0.901239	-0.755934	-0.694222	-0.904179	0.7582	-0.65861	-0.752896	-0.975184	-0.725293	-0.778271	-0.674933	-0.78236	-0.822109	-0.724838	-0.653601	-0.654406	-0.709867	-0.865857	-0.695887	-0.640208	-0.742472	-0.66331	-0.602588	-0.833641	-0.562876	-0.490018	-0.524577	-0.84138	-0.637117	-0.70658	-0.274341	-0.908529	-0.424058	0.997955	0.99337	-0.174369	0.987104	0.372849	0.348308
PN	-0.776765	-0.570046	-0.564581	-0.458072	-0.477509	-0.727025	-0.616193	-0.789369	-0.632609	-0.488425	-0.850426	-0.706786	-0.678589	-0.838395	0.790689	-0.589253	-0.646523	-0.988068	-0.571825	-0.804069	-0.595095	-0.763813	-0.896014	-0.604205	-0.562977	-0.562391	-0.576055	-0.791379	-0.661187	-0.618847	-0.804744	-0.571342	-0.709462	-0.777617	-0.415675	-0.354887	-0.662713	-0.733785	-0.744019	-0.766287	-0.133522	-0.80572	-0.289283	0.989428	0.985272	-0.335707	0.954322	0.540163	0.164064
PN	-0.807225	-0.900632	-0.989212	-0.925105	-0.900587	-0.950543	-0.792903	-0.739237	-0.397765	-0.995373	-0.866701	-0.927456	-0.865873	-0.420075	-0.0484699	-0.0827092	-0.976543	-0.404921	-0.644685	-0.732058	-0.978097	-0.859885	-0.492824	-0.979198	-0.98858	-0.989548	-0.447519	-0.914896	-0.0145849	-0.88028	-0.599592	-0.989047	-0.414574	-0.260279	-0.982126	-0.98982	-0.236734	-0.922473	0.230216	-0.620824	-0.934389	-0.819198	-0.131772	0.561461	0.617685	0.660195	0.709186	-0.443971	0.882651
PN	-0.795258	-0.851335	-0.816019	-0.609047	-0.78939	-0.897834	-0.637835	-0.9608	-0.450112	-0.760994	-0.966032	-0.922495	-0.916307	-0.657483	0.479456	-0.295298	-0.834554	-0.850231	-0.514385	-0.966306	-0.844136	-0.958152	-0.940409	-0.790673	-0.816191	-0.814426	-0.422049	-0.927174	-0.345239	-0.882037	-0.936929	-0.819416	-0.830374	-0.5361	-0.643507	-0.630373	-0.737246	-0.849948	-0.446847	-0.923993	-0.4579	-0.834325	-0.0552009	0.917837	0.95124	-0.0181529	0.954449	0.281846	0.380049
PN	-0.971083	-0.440229	-0.65256	-0.853333	-0.376991	-0.779579	-0.975758	-0.453877	-0.944551	-0.620597	-0.77959	-0.628248	-0.484057	-0.929145	0.603596	-0.792646	-0.788311	-0.758163	-0.981632	-0.465105	-0.636199	-0.574642	-0.413116	-0.805481	-0.647158	-0.651901	-0.952554	-0.808339	-0.736733	-0.448947	-0.351634	-0.659992	-0.130467	-0.871415	-0.737903	-0.633021	-0.0046502	-0.884983	-0.308198	-0.321885	-0.466229	-0.955099	-0.766517	0.808493	0.79025	0.181678	0.838813	-0.0679318	0.677438
PN	-0.835387	-0.721048	-0.718737	-0.583983	-0.64182	-0.846018	-0.683007	-0.879412	-0.596771	-0.653218	-0.937709	-0.835981	-0.807734	-0.794022	0.657892	-0.488307	-0.77777	-0.944753	-0.602333	-0.889984	-0.745545	-0.875957	-0.916653	-0.737757	-0.717617	-0.71687	-0.556964	-0.89317	-0.542115	-0.759843	-0.866651	-0.724208	-0.751389	-0.701343	-0.571176	-0.527341	-0.673515	-0.834573	-0.595572	-0.839678	-0.324706	-0.866821	-0.22707	0.982473	0.995273	-0.152946	0.986171	0.387637	0.318645
PN	-0.949348	-0.762875	-0.922111	-0.982591	-0.736591	-0.951149	-0.949718	-0.656141	-0.680911	-0.914119	-0.891863	-0.864399	-0.756798	-0.678436	0.223772	-0.407969	-0.975659	-0.579589	-0.859648	-0.656284	-0.905728	-0.792723	-0.473875	-0.987549	-0.919177	-0.922108	-0.719194	-0.939252	-0.33415	-0.751827	-0.516777	-0.925278	-0.296106	-0.551064	-0.965436	-0.922609	-0.123749	-0.983632	0.0327631	-0.517791	-0.816832	-0.948003	-0.440421	0.704009	0.731415	0.525504	0.814803	-0.341542	0.884037
PN	-0.303113	-0.0960975	0.000843863	0.131154	0.00493068	-0.195775	-0.11474	-0.45355	-0.36737	0.0912731	-0.39432	-0.21246	-0.240218	-0.608264	0.879533	-0.523587	-0.0811024	-0.831156	-0.144651	-0.473505	-0.0457698	-0.330716	-0.732564	-0.0248065	0.00143167	0.00358352	-0.268388	-0.289341	-0.660759	-0.165646	-0.57144	-0.00611245	-0.602577	-0.636629	0.194131	0.253167	-0.671046	-0.200554	-0.981831	-0.5179	0.460203	-0.334502	-0.134632	0.733607	0.699655	-0.821921	0.600385	0.925896	-0.432496
PN	-0.937388	-0.541415	-0.649087	-0.695677	-0.456315	-0.807302	-0.850037	-0.673165	-0.846976	-0.589548	-0.877325	-0.716621	-0.625641	-0.95393	0.760922	-0.746111	-0.76652	-0.948024	-0.829827	-0.68738	-0.657695	-0.721089	-0.714066	-0.751813	-0.645355	-0.647511	-0.818978	-0.858856	-0.757724	-0.573554	-0.629477	-0.656786	-0.461729	-0.8912	-0.61062	-0.521326	-0.37124	-0.866816	-0.581336	-0.592063	-0.310173	-0.945078	-0.563798	0.973609	0.961096	-0.099474	0.968334	0.271566	0.438903
PN	-0.98155	-0.647272	-0.838483	-0.966241	-0.607702	-0.903838	-0.990472	-0.576012	-0.805688	-0.823076	-0.860991	-0.78557	-0.657395	-0.789001	0.364328	-0.56976	-0.926477	-0.647635	-0.937542	-0.580233	-0.819876	-0.714959	-0.438441	-0.943062	-0.834401	-0.838294	-0.835774	-0.905739	-0.496189	-0.641892	-0.443549	-0.843355	-0.213754	-0.686159	-0.908322	-0.839306	-0.0529472	-0.968756	-0.0783266	-0.433228	-0.710812	-0.97273	-0.591888	0.747957	0.757846	0.424935	0.832682	-0.268442	0.841529
PN	-0.2756	0.207164	0.210249	0.156064	0.311318	-0.0165748	-0.155552	-0.139792	-0.538255	0.293714	-0.201916	0.0403121	0.0638217	-0.684426	0.963073	-0.743562	0.0730355	-0.755515	-0.263585	-0.163763	0.180418	-0.0511899	-0.451248	0.104347	0.213209	0.212695	-0.445657	-0.117224	-0.847259	0.142661	-0.245728	0.201323	-0.253124	-0.763676	0.294335	0.396191	-0.333741	-0.0926321	-0.977975	-0.180497	0.598278	-0.281969	-0.431772	0.626124	0.560826	-0.847006	0.466199	0.857745	-0.435853
PN	0.528331	0.843952	0.894796	0.78594	0.884692	0.771053	0.549341	0.58671	0.0672518	0.930318	0.637051	0.790154	0.761808	0.0478441	0.426042	-0.267406	0.820665	0.0399478	0.376145	0.571054	0.878104	0.707776	0.268061	0.829646	0.895933	0.89594	0.140371	0.703044	-0.353527	0.804286	0.439573	0.890822	0.297485	-0.117665	0.899158	0.953224	0.125379	0.705186	-0.555348	0.483656	0.986883	0.540364	-0.124967	-0.218313	-0.293733	-0.845816	-0.400516	0.662288	-0.856222
PN	-0.560714	0.196646	0.0302828	-0.242757	0.291245	-0.190746	-0.544599	-0.0176042	-0.879661	0.0902584	-0.295769	-0.0296014	0.0889899	-0.885537	0.92834	-0.984902	-0.15927	-0.730856	-0.679986	-0.0407211	0.0325503	-0.0418509	-0.222458	-0.167804	0.0364053	0.0318484	-0.830404	-0.271858	-0.998196	0.156782	-0.030661	0.0199018	0.0781758	-0.953221	-0.0444181	0.0995304	0.0708199	-0.342532	-0.739603	0.0325428	0.292545	-0.537035	-0.843076	0.644551	0.56976	-0.474371	0.534948	0.451372	0.0111064
PN	0.043395	0.569927	0.303906	-0.154299	0.537102	0.319831	-0.183262	0.762626	-0.310109	0.251356	0.442562	0.496972	0.634595	-0.00430191	-0.16663	-0.305435	0.213317	0.43007	-0.322877	0.762649	0.362229	0.61587	0.841716	0.134051	0.309154	0.302102	-0.372213	0.346879	-0.16375	0.612322	0.860249	0.302222	0.958082	-0.0808661	-0.0184918	0.0538205	0.988169	0.165151	0.436143	0.861923	-0.0296557	0.110391	-0.642238	-0.436745	-0.484646	0.381293	-0.419204	-0.596338	0.314854
PN	-0.837076	-0.863058	-0.976933	-0.953928	-0.860757	-0.947067	-0.836296	-0.697877	-0.461232	-0.983733	-0.859533	-0.905131	-0.828835	-0.464569	-0.0168623	-0.148028	-0.978612	-0.414585	-0.701901	-0.691697	-0.961912	-0.829991	-0.453743	-0.986718	-0.97568	-0.977314	-0.513095	-0.913121	-0.0709299	-0.841668	-0.551439	-0.977349	-0.353634	-0.311385	-0.993702	-0.990259	-0.172705	-0.935554	0.225945	-0.569845	-0.930801	-0.843807	-0.212401	0.568071	0.618297	0.668272	0.713139	-0.464929	0.910683
PN	0.540019	0.746514	0.608133	0.287306	0.681607	0.692623	0.329855	0.939757	0.205351	0.541337	0.810472	0.778367	0.831928	0.483919	-0.483057	0.137174	0.596421	0.800697	0.206088	0.946033	0.654484	0.863269	0.999378	0.531062	0.610177	0.606072	0.149815	0.73458	0.242274	0.791663	0.980578	0.610556	0.958894	0.385527	0.351174	0.362468	0.924644	0.604765	0.582723	0.965513	0.195805	0.594052	-0.194986	-0.829492	-0.863062	0.279982	-0.825004	-0.537081	-0.0428935
PN	0.60829	0.114302	0.41692	0.789849	0.123818	0.417336	0.777641	-0.11096	0.672803	0.452586	0.281046	0.231059	0.0581192	0.44351	0.00155374	0.475577	0.514717	0.0573371	0.81388	-0.11171	0.362238	0.0923351	-0.303989	0.581618	0.411196	0.418316	0.747393	0.386027	0.318383	0.0736581	-0.281006	0.420002	-0.503409	0.409349	0.684079	0.605691	-0.646	0.549481	-0.373681	-0.279269	0.60108	0.558396	0.753671	-0.142075	-0.128228	-0.666297	-0.236172	0.697314	-0.848963
PN	-0.717399	-0.366674	-0.634817	-0.911682	-0.377675	-0.616175	-0.852283	-0.127297	-0.638171	-0.66787	-0.47627	-0.462424	-0.306746	-0.456953	-0.0472902	-0.379997	-0.704623	-0.141764	-0.833468	-0.123771	-0.586862	-0.328506	0.110536	-0.759858	-0.630155	-0.636112	-0.715604	-0.577243	-0.230767	-0.326036	0.0535995	-0.636936	0.2866	-0.379418	-0.848774	-0.791821	0.456137	-0.710819	0.399107	0.0437409	-0.778236	-0.680924	-0.6269	0.260355	0.268209	0.756689	0.384791	-0.717318	0.955397
PN	-0.983704	-0.605054	-0.805796	-0.955089	-0.561989	-0.881407	-0.99631	-0.543864	-0.838589	-0.788571	-0.843122	-0.753679	-0.619586	-0.81617	0.402647	-0.615398	-0.903886	-0.660872	-0.955574	-0.54927	-0.786354	-0.683273	-0.420202	-0.922169	-0.801374	-0.805562	-0.866341	-0.887262	-0.54169	-0.601177	-0.413913	-0.811149	-0.18257	-0.721798	-0.88473	-0.808035	-0.0262265	-0.956331	-0.108539	-0.400282	-0.674159	-0.972366	-0.636073	0.753242	0.757585	0.393869	0.829671	-0.247851	0.82435
PN	-0.947536	-0.613515	-0.82606	-0.98665	-0.586059	-0.869821	-0.985892	-0.496212	-0.779434	-0.822456	-0.800751	-0.742445	-0.605615	-0.724447	0.263789	-0.526661	-0.909078	-0.541374	-0.935545	-0.498308	-0.800077	-0.654318	-0.325647	-0.934937	-0.821824	-0.826238	-0.822632	-0.860639	-0.432618	-0.598974	-0.347149	-0.830261	-0.109979	-0.621743	-0.929819	-0.864097	0.0593741	-0.940629	0.0442688	-0.34246	-0.761096	-0.932601	-0.604141	0.651816	0.66334	0.528263	0.75146	-0.391726	0.900662
PN	-0.0625933	-0.17536	-0.329526	-0.483143	-0.260517	-0.156833	-0.243096	0.200372	0.0868744	-0.411929	0.0522213	-0.105721	-0.0376159	0.318795	-0.740501	0.331644	-0.27484	0.57196	-0.185653	0.218883	-0.278879	0.0330681	0.528054	-0.333333	-0.328886	-0.332114	-0.0205438	-0.0648509	0.489326	-0.105681	0.362975	-0.324246	0.474478	0.389806	-0.532405	-0.570095	0.601586	-0.167716	0.935144	0.31284	-0.726079	-0.0313858	-0.0496216	-0.436082	-0.395608	0.964495	-0.271429	-0.999132	0.73123
PN	-0.430488	-0.237562	-0.483402	-0.750868	-0.285779	-0.39216	-0.609615	0.0872908	-0.348236	-0.54456	-0.206249	-0.266149	-0.134729	-0.112325	-0.381457	-0.089473	-0.505743	0.220416	-0.584912	0.0977859	-0.427892	-0.116225	0.379188	-0.570819	-0.48001	-0.485482	-0.446813	-0.325529	0.0797919	-0.178853	0.272832	-0.482324	0.464383	-0.0426359	-0.725948	-0.704681	0.621248	-0.464303	0.693496	0.244384	-0.775988	-0.38963	-0.433828	-0.0915667	-0.0727653	0.904292	0.0559349	-0.916901	0.903658
PN	-0.909451	-0.66056	-0.863219	-0.999332	-0.645997	-0.876914	-0.955577	-0.503922	-0.693535	-0.868938	-0.787573	-0.764016	-0.635752	-0.630202	0.13954	-0.413988	-0.924232	-0.453935	-0.885723	-0.502787	-0.835423	-0.668159	-0.294792	-0.951339	-0.859585	-0.86366	-0.746809	-0.855199	-0.311422	-0.638927	-0.344574	-0.866146	-0.110629	-0.514312	-0.96623	-0.917038	0.0680139	-0.93164	0.159835	-0.348739	-0.838465	-0.896149	-0.520911	0.581735	0.603767	0.626891	0.701992	-0.48431	0.945367
PN	-0.153135	0.0508785	-0.191146	-0.508856	-0.0130785	-0.0817277	-0.370295	0.387179	-0.188812	-0.265257	0.112644	0.0450265	0.166665	0.0973264	-0.501152	0.00255815	-0.207624	0.470476	-0.387629	0.39854	-0.13037	0.196201	0.651461	-0.282396	-0.187875	-0.193581	-0.289349	-0.0108554	0.176322	0.115122	0.552638	-0.189141	0.698369	0.123181	-0.47303	-0.456202	0.815065	-0.165525	0.783516	0.52248	-0.576099	-0.102375	-0.394112	-0.372439	-0.366128	0.845921	-0.247315	-0.941816	0.722483
PN	-0.695133	-0.0838736	-0.393412	-0.785252	-0.0701816	-0.444214	-0.840793	0.0705521	-0.813746	-0.411155	-0.345471	-0.240948	-0.0582067	-0.612895	0.21408	-0.65376	-0.523871	-0.234476	-0.899794	0.0660403	-0.344131	-0.118883	0.201353	-0.58516	-0.386894	-0.394292	-0.869832	-0.434328	-0.515575	-0.0565716	0.222444	-0.398561	0.450613	-0.593394	-0.647095	-0.544315	0.580756	-0.595754	0.165173	0.235006	-0.493352	-0.645821	-0.868297	0.294283	0.266335	0.49984	0.356647	-0.525783	0.78207
PN	-0.967178	-0.609785	-0.724977	-0.766457	-0.53269	-0.863685	-0.889382	-0.704184	-0.833687	-0.672411	-0.913775	-0.774662	-0.680681	-0.92912	0.684724	-0.69764	-0.831933	-0.914124	-0.852684	-0.716154	-0.730276	-0.767267	-0.705788	-0.82025	-0.721392	-0.723616	-0.816146	-0.905292	-0.696295	-0.635544	-0.643164	-0.732008	-0.462608	-0.850919	-0.694448	-0.612791	-0.354722	-0.916747	-0.49086	-0.611955	-0.413821	-0.974709	-0.543926	0.959181	0.954774	0.00784945	0.975265	0.175624	0.528997
PN	-0.739438	-0.583552	-0.555582	-0.416629	-0.492192	-0.712945	-0.567145	-0.811189	-0.576596	-0.478238	-0.842125	-0.708316	-0.693223	-0.798619	0.771806	-0.538721	-0.626805	-0.977805	-0.514731	-0.825352	-0.589718	-0.773412	-0.92243	-0.579729	-0.554483	-0.553332	-0.516795	-0.777199	-0.619975	-0.634001	-0.835381	-0.561925	-0.754032	-0.73577	-0.386543	-0.334144	-0.713559	-0.707034	-0.751078	-0.798448	-0.115766	-0.77255	-0.223165	0.978023	0.977382	-0.359819	0.941407	0.571105	0.12219
PN	0.0628262	0.794832	0.636333	0.260918	0.845025	0.477438	-0.0149573	0.640521	-0.482565	0.659993	0.40947	0.634392	0.729597	-0.365696	0.57323	-0.711576	0.473342	-0.116994	-0.229596	0.621706	0.652949	0.634157	0.408117	0.440796	0.641892	0.636886	-0.446954	0.415687	-0.704637	0.773427	0.595149	0.628849	0.606371	-0.51942	0.468591	0.592635	0.520989	0.30837	-0.44667	0.648034	0.660734	0.108417	-0.713853	-0.02228	-0.117237	-0.51337	-0.163632	0.310455	-0.333439
PN	-0.849714	-0.846231	-0.97018	-0.964001	-0.842527	-0.944964	-0.853815	-0.681315	-0.488966	-0.976835	-0.856898	-0.895203	-0.812935	-0.485358	0.000462751	-0.177743	-0.978289	-0.42173	-0.725611	-0.675656	-0.953742	-0.817514	-0.439783	-0.988434	-0.968665	-0.970568	-0.541194	-0.91221	-0.0975901	-0.824748	-0.532767	-0.970874	-0.330013	-0.335339	-0.996139	-0.987731	-0.148373	-0.940489	0.219381	-0.549709	-0.925739	-0.85436	-0.246742	0.573245	0.620704	0.666939	0.716361	-0.468898	0.91914
PN	-0.438869	-0.274313	-0.183864	-0.0262472	-0.174085	-0.370199	-0.24267	-0.60399	-0.415888	-0.0942716	-0.554974	-0.389833	-0.411971	-0.668144	0.859139	-0.514129	-0.258104	-0.901582	-0.240378	-0.622268	-0.229956	-0.498713	-0.837418	-0.200199	-0.183395	-0.181166	-0.325116	-0.456675	-0.642366	-0.340583	-0.699091	-0.190572	-0.701412	-0.664931	0.0198439	0.0732858	-0.738713	-0.363596	-0.938764	-0.650462	0.288982	-0.474439	-0.128122	0.833638	0.812176	-0.705197	0.72825	0.853458	-0.282662
PN	-0.907238	-0.734028	-0.77479	-0.693291	-0.659163	-0.89605	-0.783024	-0.851478	-0.674805	-0.716771	-0.963543	-0.860849	-0.808827	-0.834356	0.630618	-0.535177	-0.844224	-0.927164	-0.706088	-0.861331	-0.792925	-0.878787	-0.854399	-0.814789	-0.772931	-0.773192	-0.647947	-0.936154	-0.563923	-0.765294	-0.812483	-0.780454	-0.66669	-0.736143	-0.668486	-0.616107	-0.567696	-0.901905	-0.515786	-0.787405	-0.419173	-0.931121	-0.322705	0.979229	0.991293	-0.0389915	0.999596	0.266583	0.44499
PN	-0.892962	-0.917821	-0.970943	-0.862288	-0.883821	-0.998888	-0.814809	-0.880114	-0.511344	-0.946477	-0.98371	-0.982693	-0.932272	-0.615281	0.247528	-0.254768	-0.9855	-0.677091	-0.678837	-0.879752	-0.975922	-0.956587	-0.732271	-0.968886	-0.970151	-0.970347	-0.526705	-0.995375	-0.234557	-0.921341	-0.783126	-0.9731	-0.612636	-0.467748	-0.897776	-0.885918	-0.461344	-0.972222	-0.104881	-0.786037	-0.761912	-0.915524	-0.171117	0.79795	0.841941	0.370402	0.898117	-0.122609	0.719082
PN	-0.70668	-0.33561	-0.356466	-0.333343	-0.231508	-0.557284	-0.562032	-0.602792	-0.709194	-0.274025	-0.703068	-0.50552	-0.46186	-0.890625	0.923936	-0.739105	-0.474723	-0.990509	-0.574475	-0.622197	-0.384679	-0.568619	-0.779461	-0.43863	-0.353722	-0.35411	-0.640529	-0.638222	-0.815794	-0.391077	-0.639137	-0.364892	-0.555363	-0.874544	-0.242034	-0.153782	-0.540464	-0.6021	-0.864641	-0.587398	0.0798186	-0.725339	-0.43256	0.94987	0.921085	-0.50074	0.872656	0.647059	0.0243683
PN	-0.982886	-0.676773	-0.794057	-0.823464	-0.608398	-0.911375	-0.91269	-0.735057	-0.803459	-0.748536	-0.942473	-0.827811	-0.734159	-0.890152	0.600447	-0.634365	-0.887662	-0.872303	-0.858133	-0.744602	-0.796774	-0.810312	-0.698438	-0.878084	-0.790747	-0.792908	-0.795782	-0.94278	-0.622043	-0.696348	-0.658984	-0.800291	-0.469715	-0.796611	-0.767471	-0.695689	-0.346487	-0.955043	-0.398976	-0.634475	-0.510767	-0.99107	-0.506922	0.936236	0.940665	0.109768	0.973191	0.085274	0.606698
PN	-0.0670855	0.0802993	-0.143645	-0.442289	0.0087463	-0.0184017	-0.286105	0.425529	-0.0975865	-0.222235	0.180087	0.0940782	0.202946	0.189936	-0.573327	0.0862799	-0.145437	0.549548	-0.299953	0.438388	-0.0836577	0.242727	0.693756	-0.21933	-0.140904	-0.146188	-0.199522	0.0571751	0.257558	0.14669	0.584889	-0.140812	0.712404	0.213194	-0.419641	-0.414066	0.820653	-0.0912887	0.831083	0.550717	-0.552256	-0.0176731	-0.31908	-0.452494	-0.442977	0.850368	-0.326048	-0.95522	0.676606
PN	-0.619758	-0.447831	-0.679359	-0.888495	-0.479945	-0.609511	-0.755928	-0.15585	-0.450981	-0.725759	-0.443882	-0.492804	-0.362859	-0.271719	-0.257489	-0.157839	-0.705131	0.0055089	-0.700097	-0.146844	-0.631996	-0.35468	0.136414	-0.757887	-0.676101	-0.681005	-0.540812	-0.551197	-0.00433257	-0.397803	0.0321739	-0.679112	0.246365	-0.172572	-0.873552	-0.849999	0.423652	-0.667588	0.570922	0.00725991	-0.877387	-0.589606	-0.435803	0.138218	0.165369	0.884311	0.292544	-0.830291	0.98175
PN	-0.128182	0.112795	0.215428	0.311969	0.210052	0.0163761	0.0439671	-0.26158	-0.288295	0.302877	-0.189782	0.0020774	-0.0324182	-0.507017	0.861242	-0.505123	0.129492	-0.711007	-0.0209173	-0.28251	0.169904	-0.122598	-0.581232	0.181927	0.21607	0.2181	-0.183918	-0.081151	-0.647494	0.0424088	-0.401502	0.208548	-0.466143	-0.570382	0.390228	0.452111	-0.568276	9.31102e-05	-0.988094	-0.344875	0.639442	-0.153792	-0.128551	0.583499	0.537035	-0.922527	0.423934	0.97137	-0.590999
PN	-0.441552	-0.141857	-0.412578	-0.733162	-0.182139	-0.344897	-0.630797	0.162093	-0.430496	-0.469911	-0.168117	-0.195321	-0.048599	-0.179174	-0.293441	-0.199003	-0.459072	0.189361	-0.634437	0.169876	-0.354612	-0.0444985	0.423973	-0.528703	-0.408349	-0.414569	-0.52445	-0.287036	-0.0278716	-0.0862019	0.343556	-0.412636	0.540879	-0.128579	-0.678636	-0.638959	0.688921	-0.441319	0.627786	0.322692	-0.697844	-0.394423	-0.542751	-0.0779224	-0.0719874	0.839571	0.0514677	-0.876505	0.872675
PN	0.15733	-0.632964	-0.367167	0.112971	-0.659887	-0.255717	0.312085	-0.634266	0.634356	-0.362482	-0.275841	-0.464376	-0.617031	0.416715	-0.381572	0.729884	-0.200158	0.0272704	0.503656	-0.621013	-0.408384	-0.533315	-0.548102	-0.139546	-0.374073	-0.366761	0.645607	-0.226993	0.645353	-0.639181	-0.677815	-0.360426	-0.780147	0.528974	-0.0969436	-0.226015	-0.773442	-0.0610595	0.114078	-0.715504	-0.261662	0.0954089	0.887589	0.0446858	0.126213	0.0706493	0.110588	0.124127	-0.109892
PN	0.568325	0.451222	0.67068	0.862067	0.49093	0.583839	0.707351	0.142759	0.380708	0.722044	0.409991	0.47877	0.357751	0.198804	0.330552	0.0822151	0.682366	-0.0690289	0.64322	0.132015	0.623219	0.33954	-0.16374	0.734944	0.667872	0.672457	0.474328	0.519349	-0.072621	0.397997	-0.0456347	0.669636	-0.250271	0.0963375	0.861198	0.848336	-0.426695	0.631332	-0.629338	-0.0159951	0.891833	0.539478	0.372974	-0.079952	-0.112113	-0.917734	-0.241588	0.865295	-0.974825
PN	-0.88445	-0.679368	-0.713785	-0.635997	-0.597702	-0.851444	-0.751904	-0.828114	-0.686926	-0.649837	-0.935664	-0.814936	-0.765398	-0.85657	0.695078	-0.576135	-0.791959	-0.957421	-0.688351	-0.839844	-0.73474	-0.842819	-0.863622	-0.759901	-0.711803	-0.712003	-0.651313	-0.899882	-0.615772	-0.71601	-0.803458	-0.720011	-0.668044	-0.770902	-0.600448	-0.541699	-0.583271	-0.862532	-0.592037	-0.773196	-0.334221	-0.908564	-0.339308	0.993482	0.998898	-0.12818	0.996201	0.346978	0.371088
PN	0.0966119	-0.578131	-0.491823	-0.249143	-0.662362	-0.279584	0.0765392	-0.301715	0.553883	-0.550072	-0.140154	-0.398433	-0.463709	0.565691	-0.84153	0.799592	-0.325808	0.463388	0.25875	-0.278081	-0.485017	-0.347942	0.00149347	-0.324231	-0.496543	-0.493454	0.483135	-0.190004	0.852572	-0.531049	-0.216559	-0.482801	-0.21537	0.698232	-0.441861	-0.566793	-0.120414	-0.142618	0.781427	-0.281858	-0.712585	0.0740015	0.632788	-0.312206	-0.222393	0.757256	-0.14365	-0.644036	0.439343
PN	-0.95802	-0.802933	-0.88329	-0.837153	-0.745638	-0.967904	-0.873024	-0.834241	-0.681925	-0.842924	-0.987493	-0.918372	-0.847433	-0.791031	0.477488	-0.478083	-0.942719	-0.825158	-0.779813	-0.840048	-0.889779	-0.903298	-0.758437	-0.926444	-0.881183	-0.882255	-0.679988	-0.987448	-0.469628	-0.818575	-0.754352	-0.887919	-0.575679	-0.672203	-0.822646	-0.776944	-0.442183	-0.977199	-0.310412	-0.740289	-0.609914	-0.975111	-0.349873	0.911825	0.933881	0.192097	0.972529	0.0353784	0.639093
PN	0.352039	-0.490851	-0.230664	0.217696	-0.543031	-0.0745379	0.461658	-0.428194	0.794589	-0.247118	-0.0586729	-0.286574	-0.444397	0.634863	-0.597236	0.884382	-0.0421642	0.290101	0.642748	-0.410843	-0.262902	-0.337762	-0.307914	0.00625016	-0.237942	-0.230872	0.78908	-0.0275404	0.821842	-0.483134	-0.464069	-0.222113	-0.587713	0.733019	-0.00345767	-0.148392	-0.589997	0.12103	0.323075	-0.51251	-0.243466	0.298324	0.957148	-0.215636	-0.132379	0.177104	-0.137333	-0.0354009	-0.134642
PN	-0.903456	-0.710616	-0.896091	-0.99924	-0.698359	-0.900936	-0.93966	-0.551229	-0.651269	-0.90194	-0.811447	-0.80215	-0.6838	-0.602011	0.108959	-0.362028	-0.945142	-0.451441	-0.855347	-0.549037	-0.870838	-0.709991	-0.333026	-0.968348	-0.89293	-0.896518	-0.704593	-0.87655	-0.264144	-0.688944	-0.39328	-0.898521	-0.16482	-0.47704	-0.981309	-0.941327	0.0159551	-0.942023	0.173853	-0.400442	-0.86571	-0.894368	-0.460212	0.585833	0.614062	0.640502	0.712357	-0.483318	0.946511
PN	-0.541127	-0.320106	-0.569881	-0.827712	-0.357517	-0.49718	-0.702886	-0.0161931	-0.436126	-0.622536	-0.323059	-0.36646	-0.228928	-0.222405	-0.289051	-0.165224	-0.602709	0.0969995	-0.671006	-0.00730963	-0.517217	-0.220734	0.269042	-0.663543	-0.566229	-0.571722	-0.529606	-0.437242	-0.00171139	-0.266402	0.171522	-0.569629	0.379552	-0.142681	-0.797579	-0.768443	0.546224	-0.571069	0.613364	0.147254	-0.812741	-0.503343	-0.477926	0.0353631	0.0544128	0.882121	0.18204	-0.867561	0.945807
PN	-0.655808	-0.940881	-0.971222	-0.819803	-0.958111	-0.889567	-0.628922	-0.756622	-0.173398	-0.985721	-0.796809	-0.914047	-0.8901	-0.215821	-0.227074	0.148383	-0.913094	-0.265346	-0.449298	-0.744975	-0.96537	-0.85581	-0.484983	-0.908047	-0.972277	-0.971735	-0.226511	-0.840706	0.205697	-0.916299	-0.627976	-0.968782	-0.481459	-0.0438604	-0.925334	-0.967898	-0.312657	-0.819926	0.341289	-0.661478	-0.949109	-0.677047	0.0967835	0.43296	0.505601	0.699892	0.595248	-0.473316	0.815774
PN	-0.231752	-0.806222	-0.754043	-0.514466	-0.865659	-0.584514	-0.22299	-0.55808	0.285723	-0.79504	-0.460499	-0.677825	-0.71418	0.261533	-0.624955	0.583373	-0.619661	0.156768	-0.0224329	-0.537995	-0.749597	-0.625106	-0.249498	-0.613103	-0.757711	-0.755225	0.220107	-0.507426	0.636299	-0.767375	-0.451352	-0.747195	-0.389709	0.424692	-0.688628	-0.789404	-0.256149	-0.460674	0.626378	-0.507503	-0.869599	-0.258256	0.469314	0.0132997	0.104226	0.772497	0.190956	-0.591499	0.626007
PN	-0.925854	-0.883432	-0.956646	-0.882033	-0.844625	-0.998084	-0.854928	-0.852536	-0.577856	-0.930275	-0.985223	-0.965267	-0.902411	-0.671032	0.300421	-0.328212	-0.986531	-0.707279	-0.732814	-0.853649	-0.959378	-0.935712	-0.715148	-0.973333	-0.955276	-0.956015	-0.592281	-0.998781	-0.303793	-0.887969	-0.753021	-0.959522	-0.572327	-0.530788	-0.899933	-0.876309	-0.420649	-0.986699	-0.136265	-0.751834	-0.743167	-0.944466	-0.247729	0.822209	0.859641	0.353266	0.915861	-0.115033	0.730023
PN	-0.969417	-0.794025	-0.889511	-0.864612	-0.739294	-0.970558	-0.896566	-0.809405	-0.700621	-0.85264	-0.980694	-0.912184	-0.833326	-0.793538	0.459673	-0.488488	-0.952024	-0.804947	-0.806468	-0.814857	-0.89259	-0.888998	-0.722001	-0.940054	-0.887154	-0.888595	-0.703603	-0.987151	-0.47066	-0.806567	-0.720915	-0.894143	-0.533601	-0.674685	-0.845641	-0.797363	-0.394358	-0.986386	-0.275342	-0.707765	-0.635204	-0.983328	-0.380898	0.895524	0.916868	0.231786	0.961447	-0.0109063	0.676233
PN	-0.875536	-0.707296	-0.731129	-0.633498	-0.627816	-0.861895	-0.738059	-0.85234	-0.65594	-0.667883	-0.944917	-0.834345	-0.79115	-0.83276	0.669528	-0.539012	-0.801146	-0.948456	-0.665621	-0.863282	-0.753414	-0.863991	-0.880986	-0.766993	-0.729455	-0.729357	-0.620879	-0.908097	-0.580906	-0.743493	-0.828248	-0.73699	-0.696783	-0.741687	-0.607854	-0.555364	-0.610813	-0.864361	-0.576976	-0.800198	-0.351441	-0.902069	-0.299199	0.98884	0.998239	-0.11608	0.995958	0.342656	0.37167
PN	-0.34995	-0.606419	-0.707741	-0.708705	-0.672331	-0.548278	-0.447111	-0.269912	0.00871155	-0.768748	-0.36686	-0.538152	-0.490257	0.128683	-0.618796	0.331004	-0.634253	0.249594	-0.311606	-0.251345	-0.673869	-0.422437	0.0821624	-0.666928	-0.708216	-0.709671	-0.0870946	-0.462457	0.457837	-0.548992	-0.103008	-0.702706	0.0356192	0.264974	-0.803975	-0.856615	0.201409	-0.510837	0.787282	-0.154344	-0.952203	-0.343152	0.0638335	-0.0749563	-0.00857863	0.977811	0.115707	-0.880013	0.870254
PN	-0.548086	-0.509385	-0.705854	-0.854676	-0.553623	-0.604624	-0.676296	-0.193856	-0.31411	-0.758573	-0.428677	-0.51881	-0.41154	-0.147895	-0.383848	-0.00333753	-0.70022	0.0877789	-0.593478	-0.181467	-0.661334	-0.383668	0.126429	-0.748222	-0.703706	-0.707647	-0.408667	-0.535558	0.146321	-0.455353	-0.00712428	-0.704039	0.18864	-0.0342138	-0.874811	-0.875249	0.36717	-0.633718	0.659654	-0.0413789	-0.926156	-0.524442	-0.287018	0.0699989	0.110528	0.941094	0.240564	-0.872271	0.973662
PN	0.252221	-0.544987	-0.37048	-0.0199148	-0.62121	-0.16899	0.288192	-0.350302	0.720303	-0.414128	-0.077947	-0.339571	-0.453856	0.657013	-0.793518	0.901474	-0.182371	0.43762	0.477464	-0.328	-0.381134	-0.33369	-0.11653	-0.15956	-0.37673	-0.371582	0.675548	-0.0932301	0.903803	-0.512853	-0.31883	-0.360994	-0.381271	0.777462	-0.237557	-0.380573	-0.330188	0.00342785	0.625279	-0.380614	-0.516952	0.214455	0.831556	-0.315969	-0.224664	0.526675	-0.181333	-0.401175	0.178208
PN	-0.717897	-0.621422	-0.818052	-0.948142	-0.64387	-0.756341	-0.810631	-0.35933	-0.461702	-0.853025	-0.61015	-0.663986	-0.549504	-0.340689	-0.195326	-0.146687	-0.833411	-0.135947	-0.721784	-0.350606	-0.780362	-0.542411	-0.0685145	-0.872172	-0.815469	-0.819335	-0.54247	-0.70308	-0.0139051	-0.578979	-0.177855	-0.817881	0.0382916	-0.216511	-0.955345	-0.940182	0.224889	-0.789479	0.482	-0.202451	-0.940115	-0.700149	-0.361551	0.290886	0.328731	0.852203	0.450334	-0.74122	0.999413
PN	-0.551619	-0.790574	-0.876805	-0.824916	-0.832502	-0.756389	-0.597169	-0.514772	-0.13127	-0.916713	-0.610067	-0.751219	-0.703456	-0.0783889	-0.421244	0.206453	-0.817462	-0.017923	-0.44053	-0.499594	-0.853383	-0.654807	-0.188524	-0.835521	-0.877188	-0.878114	-0.210847	-0.686884	0.309124	-0.74689	-0.354779	-0.873285	-0.195883	0.0795273	-0.918835	-0.961247	-0.0176408	-0.711196	0.588469	-0.397388	-0.998239	-0.555787	0.029433	0.195926	0.265019	0.886943	0.379707	-0.724297	0.906315
PN	-0.713568	-0.491152	-0.727401	-0.936168	-0.510121	-0.683043	-0.832546	-0.23154	-0.545578	-0.763584	-0.534983	-0.558489	-0.421818	-0.387764	-0.140247	-0.254896	-0.768853	-0.120559	-0.778552	-0.224992	-0.683243	-0.427422	0.0396162	-0.817488	-0.723756	-0.728757	-0.627205	-0.634787	-0.110045	-0.447886	-0.0469681	-0.728244	0.179371	-0.286351	-0.908909	-0.873617	0.359518	-0.747716	0.463751	-0.065327	-0.871332	-0.685441	-0.495866	0.259701	0.283101	0.825304	0.404867	-0.752942	0.990622
PN	-0.953126	-0.798571	-0.938051	-0.966036	-0.768568	-0.971275	-0.935491	-0.710882	-0.663721	-0.925143	-0.923598	-0.896802	-0.799158	-0.685325	0.248351	-0.394861	-0.986784	-0.619112	-0.837146	-0.711358	-0.92634	-0.835202	-0.53923	-0.992486	-0.935464	-0.937884	-0.696118	-0.962759	-0.332938	-0.791507	-0.580486	-0.941209	-0.367706	-0.553952	-0.956821	-0.917944	-0.199207	-0.993547	-0.0123111	-0.580716	-0.803706	-0.956704	-0.398609	0.741812	0.771678	0.484555	0.848762	-0.28555	0.852367
PN	-0.0232045	0.0190492	0.189002	0.394506	0.105182	0.0236929	0.178025	-0.350418	-0.0890742	0.274026	-0.184164	-0.0430435	-0.118133	-0.349612	0.731143	-0.295912	0.147207	-0.641197	0.152227	-0.367654	0.134602	-0.183984	-0.652505	0.212341	0.187867	0.191676	0.0169698	-0.0649216	-0.45761	-0.0511383	-0.505035	0.184086	-0.60571	-0.394353	0.42173	0.449551	-0.714766	0.05399	-0.931576	-0.458715	0.615312	-0.0619826	0.105762	0.525596	0.497148	-0.911861	0.378586	0.990246	-0.656718
PN	-0.935914	-0.77702	-0.932525	-0.984627	-0.75475	-0.952173	-0.93838	-0.658495	-0.652548	-0.927375	-0.886851	-0.870333	-0.76578	-0.647912	0.184932	-0.371745	-0.978999	-0.551972	-0.842193	-0.657632	-0.915688	-0.796542	-0.464646	-0.991145	-0.92979	-0.932601	-0.693813	-0.936432	-0.295601	-0.763842	-0.516308	-0.935287	-0.29716	-0.516545	-0.975084	-0.937581	-0.12225	-0.979372	0.068074	-0.520079	-0.839474	-0.935174	-0.412831	0.681593	0.712292	0.554769	0.79859	-0.368936	0.895987
PN	-0.958323	-0.772963	-0.924422	-0.973307	-0.742712	-0.960515	-0.948689	-0.6819	-0.687472	-0.912494	-0.910169	-0.877221	-0.772919	-0.698033	0.256535	-0.420729	-0.979349	-0.613757	-0.857786	-0.682742	-0.910587	-0.811645	-0.511033	-0.988048	-0.921553	-0.924296	-0.721262	-0.952329	-0.354021	-0.765014	-0.548468	-0.9278	-0.330889	-0.570812	-0.95603	-0.912325	-0.161799	-0.990762	-0.00825171	-0.54763	-0.798299	-0.959087	-0.434421	0.734562	0.761433	0.489724	0.84016	-0.299333	0.862026
PN	0.699639	0.113047	0.420451	0.803165	0.102336	0.463371	0.845906	-0.0527625	0.798136	0.440321	0.358858	0.264048	0.082985	0.597034	-0.183843	0.626374	0.544935	0.222007	0.897038	-0.0491563	0.370811	0.139515	-0.196709	0.606209	0.414093	0.421392	0.85722	0.449967	0.485624	0.0838744	-0.209052	0.42528	-0.439096	0.571294	0.672354	0.574051	-0.574345	0.609824	-0.195117	-0.219097	0.527709	0.651232	0.847343	-0.288692	-0.264461	-0.533143	-0.358465	0.552998	-0.806314
PN	0.0324014	-0.0408804	0.163112	0.426668	0.0368484	0.0212858	0.245663	-0.397814	0.024724	0.244706	-0.182122	-0.0738014	-0.170009	-0.253803	0.639036	-0.169515	0.147691	-0.588658	0.243827	-0.412482	0.104973	-0.220322	-0.681157	0.218558	0.160988	0.165721	0.128913	-0.0599069	-0.338059	-0.109173	-0.556332	0.15944	-0.674125	-0.285797	0.423625	0.431213	-0.783453	0.0777575	-0.875789	-0.517147	0.581058	-0.0130908	0.23679	0.4836	0.46651	-0.880095	0.348188	0.974949	-0.673339
PN	-0.687372	-0.520515	-0.743799	-0.928768	-0.545033	-0.685279	-0.804308	-0.248122	-0.490333	-0.783159	-0.531267	-0.572921	-0.444842	-0.336309	-0.197226	-0.189696	-0.771988	-0.0842767	-0.738391	-0.240038	-0.700413	-0.441884	0.0375878	-0.819096	-0.7406	-0.745234	-0.574806	-0.631868	-0.0450941	-0.475058	-0.0624836	-0.743963	0.157712	-0.227932	-0.91638	-0.891184	0.33984	-0.738087	0.507306	-0.0850807	-0.899419	-0.661728	-0.435823	0.230628	0.259965	0.857424	0.384068	-0.778537	0.995331
PN	-0.508035	-0.508743	-0.695094	-0.829952	-0.558	-0.582597	-0.637164	-0.183956	-0.262082	-0.750899	-0.402186	-0.505746	-0.405641	-0.0954317	-0.432564	0.0502994	-0.679483	0.131587	-0.548943	-0.170427	-0.650866	-0.370871	0.144071	-0.726954	-0.693283	-0.696965	-0.358597	-0.509678	0.199727	-0.452869	0.00165068	-0.692727	0.189226	0.019868	-0.859994	-0.868035	0.365878	-0.603884	0.695878	-0.0357003	-0.929876	-0.485535	-0.240132	0.0288054	0.072629	0.957781	0.203324	-0.89036	0.961723
PN	0.346095	0.0873413	0.348569	0.66609	0.137065	0.26326	0.545983	-0.233368	0.343403	0.412723	0.077476	0.122373	-0.0157315	0.0789332	0.377564	0.120215	0.382683	-0.291499	0.551354	-0.242759	0.289249	-0.0301632	-0.502206	0.454376	0.344711	0.350744	0.441166	0.19934	-0.0535385	0.0277831	-0.411791	0.347796	-0.59296	0.0342474	0.620543	0.590245	-0.732815	0.353831	-0.695391	-0.386689	0.672103	0.297857	0.486082	0.181568	0.174066	-0.858052	0.0502669	0.913091	-0.834077
PN	0.518036	0.58815	0.749446	0.835511	0.637328	0.630862	0.627871	0.269157	0.221303	0.802662	0.455576	0.573145	0.486502	0.0812261	0.446436	-0.102477	0.72028	-0.104651	0.519698	0.254764	0.709956	0.446194	-0.064873	0.760809	0.748242	0.751217	0.315317	0.556925	-0.242081	0.534181	0.0876285	0.746631	-0.0936	-0.04701	0.884456	0.903037	-0.272842	0.633781	-0.686345	0.127535	0.961769	0.502275	0.164637	-0.0631534	-0.114789	-0.957249	-0.243442	0.864782	-0.959062
PN	-0.392535	-0.487287	-0.647902	-0.751233	-0.54919	-0.508013	-0.525231	-0.141696	-0.126193	-0.711509	-0.317558	-0.453154	-0.371476	0.0433167	-0.553708	0.184147	-0.608081	0.250401	-0.427022	-0.125466	-0.604358	-0.31972	0.201216	-0.654532	-0.646918	-0.649969	-0.226904	-0.426067	0.332315	-0.42703	0.0388484	-0.644172	0.202894	0.159234	-0.804255	-0.830768	0.371578	-0.51108	0.783597	-0.00579887	-0.921276	-0.372358	-0.123639	-0.0865404	-0.0358055	0.988312	0.0950581	-0.929495	0.916373
PN	0.778014	0.957536	0.928247	0.703851	0.920882	0.95256	0.648737	0.972859	0.343574	0.893853	0.970628	0.989744	0.985569	0.516995	-0.242499	0.119458	0.912591	0.691822	0.489807	0.972096	0.948468	0.999079	0.861643	0.876431	0.929104	0.927269	0.341041	0.955259	0.140094	0.971334	0.914704	0.929463	0.795022	0.366458	0.775521	0.787667	0.671367	0.884355	0.195254	0.918932	0.660843	0.816316	-0.0420589	-0.800522	-0.853291	-0.228124	-0.885092	-0.0464193	-0.540137
PN	0.0137897	0.334282	0.0844763	-0.30102	0.275263	0.168366	-0.221026	0.626051	-0.174422	0.0129479	0.341597	0.313288	0.437383	0.137501	-0.429759	-0.0712521	0.0443487	0.547623	-0.295864	0.63383	0.146496	0.454239	0.817148	-0.0357098	0.0883999	0.0821243	-0.262681	0.225807	0.0935972	0.393154	0.761369	0.0855404	0.874586	0.112242	-0.226505	-0.191974	0.947272	0.0555341	0.698009	0.74153	-0.317055	0.0738983	-0.46726	-0.496585	-0.513519	0.666841	-0.416343	-0.834195	0.518765
PN	-0.359836	-0.774197	-0.800249	-0.669988	-0.832529	-0.641406	-0.394591	-0.486177	0.104736	-0.847746	-0.491518	-0.682485	-0.673908	0.140236	-0.587729	0.429989	-0.698699	0.139002	-0.217221	-0.467195	-0.782414	-0.598827	-0.150685	-0.709391	-0.802263	-0.801709	0.0248847	-0.561487	0.5185	-0.727676	-0.34485	-0.794587	-0.233388	0.300033	-0.8063	-0.881207	-0.0743134	-0.558681	0.680404	-0.397811	-0.95632	-0.371993	0.253128	0.040121	0.12135	0.885477	0.22888	-0.726196	0.790505
PN	-0.421759	-0.256456	-0.495337	-0.749521	-0.306899	-0.397897	-0.59861	0.0733163	-0.323512	-0.557588	-0.209863	-0.278183	-0.151138	-0.0911304	-0.405464	-0.0594841	-0.51132	0.232471	-0.567434	0.0845027	-0.440475	-0.128771	0.371836	-0.575269	-0.492168	-0.497441	-0.423112	-0.32907	0.10904	-0.196982	0.259167	-0.493952	0.448019	-0.0174684	-0.732062	-0.715648	0.606107	-0.463866	0.710603	0.228797	-0.790881	-0.382415	-0.404244	-0.0999659	-0.0781225	0.918035	0.0514861	-0.925874	0.906513
PN	-0.959525	-0.544333	-0.769464	-0.961909	-0.507719	-0.836902	-0.997886	-0.455916	-0.845738	-0.75984	-0.782139	-0.694299	-0.548604	-0.78903	0.356825	-0.619999	-0.872078	-0.590006	-0.969198	-0.46066	-0.743635	-0.610529	-0.318241	-0.898923	-0.764641	-0.769476	-0.881688	-0.837471	-0.530361	-0.534629	-0.315192	-0.774698	-0.076812	-0.701728	-0.8821	-0.801585	0.0824865	-0.924653	-0.0389208	-0.30317	-0.682896	-0.941389	-0.682186	0.683646	0.684675	0.448064	0.76476	-0.326045	0.856035
PN	-0.623041	-0.456568	-0.686255	-0.891242	-0.48856	-0.616054	-0.757442	-0.165025	-0.449265	-0.732364	-0.450833	-0.500806	-0.371784	-0.272425	-0.257692	-0.15457	-0.711025	0.00135952	-0.699686	-0.155955	-0.639288	-0.363259	0.128045	-0.763178	-0.683043	-0.687891	-0.538918	-0.557672	-0.00181096	-0.406716	0.0229152	-0.68598	0.237065	-0.17187	-0.877862	-0.855088	0.41495	-0.67262	0.569655	-0.00219401	-0.881846	-0.593486	-0.430387	0.143253	0.171127	0.88508	0.298272	-0.828399	0.983392
PN	-0.632504	-0.56238	-0.76138	-0.904545	-0.596431	-0.678804	-0.745427	-0.270279	-0.388937	-0.806031	-0.515807	-0.588371	-0.476309	-0.242084	-0.295002	-0.0747786	-0.766464	-0.0177704	-0.660193	-0.259616	-0.71963	-0.458518	0.0375312	-0.810668	-0.758979	-0.762944	-0.47758	-0.616952	0.0681853	-0.513485	-0.0847186	-0.760365	0.122354	-0.123305	-0.917656	-0.910083	0.305729	-0.71093	0.578887	-0.114419	-0.936982	-0.611211	-0.32832	0.174789	0.213892	0.904235	0.34078	-0.815987	0.992157
PN	0.683846	0.997083	0.970225	0.736148	0.991239	0.928689	0.592422	0.911464	0.183237	0.960714	0.892575	0.980899	0.983061	0.310156	0.0400772	-0.0958189	0.915679	0.459601	0.405883	0.903812	0.981256	0.963259	0.712335	0.889513	0.971899	0.969976	0.207654	0.902246	-0.105967	0.991885	0.823525	0.968854	0.703598	0.139907	0.845791	0.886777	0.558935	0.840436	-0.091731	0.846457	0.820856	0.719344	-0.163238	-0.603503	-0.673908	-0.469224	-0.732612	0.203736	-0.656698
PN	-0.545801	-0.230322	-0.50239	-0.808531	-0.261198	-0.449812	-0.717641	0.0561472	-0.505718	-0.552089	-0.283146	-0.298106	-0.147065	-0.276886	-0.215072	-0.259684	-0.556363	0.0755312	-0.711515	0.0626882	-0.447339	-0.151252	0.315023	-0.621543	-0.497999	-0.504166	-0.595383	-0.397352	-0.094081	-0.179059	0.240234	-0.503114	0.452754	-0.214735	-0.752097	-0.706836	0.611139	-0.545436	0.559	0.222535	-0.741409	-0.50221	-0.573692	0.0411406	0.048656	0.825885	0.171731	-0.834512	0.916583
PN	-0.464361	-0.503441	-0.679602	-0.80133	-0.557758	-0.555985	-0.594748	-0.16987	-0.208661	-0.738531	-0.371331	-0.487988	-0.395156	-0.0411074	-0.481281	0.103946	-0.654176	0.177713	-0.501945	-0.155233	-0.635645	-0.353534	0.164909	-0.701202	-0.678124	-0.681552	-0.306992	-0.479338	0.253015	-0.445762	0.0141132	-0.676686	0.1928	0.0750144	-0.840866	-0.856391	0.366827	-0.569776	0.731626	-0.0262394	-0.929513	-0.442871	-0.193429	-0.0154038	0.031409	0.972023	0.162439	-0.907218	0.94627
PN	-0.386577	-0.23802	-0.47289	-0.724933	-0.291996	-0.368712	-0.567025	0.0979862	-0.290273	-0.537647	-0.17737	-0.252619	-0.129039	-0.0535044	-0.437259	-0.0289879	-0.483964	0.27	-0.536036	0.109795	-0.41761	-0.102692	0.399341	-0.548549	-0.469872	-0.475061	-0.391273	-0.29758	0.140354	-0.177113	0.282681	-0.471185	0.465441	0.0182726	-0.711236	-0.698546	0.620595	-0.432114	0.735833	0.250663	-0.782294	-0.346957	-0.381591	-0.137843	-0.115232	0.925242	0.0145057	-0.939267	0.892405
PN	-0.967876	-0.774325	-0.920294	-0.962432	-0.739495	-0.965356	-0.949315	-0.700481	-0.700937	-0.904171	-0.92459	-0.883413	-0.781036	-0.722939	0.296305	-0.442718	-0.97867	-0.649851	-0.86009	-0.702245	-0.908747	-0.823759	-0.543457	-0.984635	-0.917417	-0.920039	-0.729909	-0.96158	-0.382838	-0.769684	-0.573255	-0.923976	-0.358256	-0.597562	-0.942452	-0.896289	-0.193178	-0.995525	-0.0542254	-0.569937	-0.773111	-0.970161	-0.43795	0.76556	0.790775	0.448858	0.864454	-0.254329	0.837531
PN	-0.404099	-0.305258	-0.526418	-0.746805	-0.360379	-0.415217	-0.573849	0.0340843	-0.266307	-0.590658	-0.223378	-0.311077	-0.194899	-0.0445379	-0.457663	0.00999193	-0.527391	0.254861	-0.526732	0.046826	-0.473497	-0.163735	0.347127	-0.588131	-0.523795	-0.528563	-0.367732	-0.341665	0.175734	-0.244412	0.220013	-0.524334	0.402308	0.0389502	-0.747296	-0.742366	0.563178	-0.465993	0.745351	0.185301	-0.825526	-0.368748	-0.332789	-0.113859	-0.0847036	0.946525	0.0465187	-0.941436	0.911684
PN	-0.934158	-0.579229	-0.803059	-0.98494	-0.554219	-0.844476	-0.984174	-0.45173	-0.784472	-0.802553	-0.769023	-0.70972	-0.567452	-0.713863	0.248011	-0.533116	-0.88915	-0.510343	-0.940912	-0.453689	-0.774248	-0.616049	-0.277449	-0.918906	-0.798615	-0.803338	-0.830808	-0.83354	-0.432377	-0.562385	-0.298767	-0.807259	-0.0590724	-0.615731	-0.922477	-0.854259	0.110426	-0.922024	0.070569	-0.294353	-0.757523	-0.915954	-0.628343	0.619913	0.629201	0.546121	0.72017	-0.421954	0.909317
PN	-0.551194	-0.472678	-0.681589	-0.854335	-0.515465	-0.586336	-0.686898	-0.158524	-0.343374	-0.73439	-0.41016	-0.490393	-0.37601	-0.166577	-0.363656	-0.0394625	-0.684372	0.0879415	-0.614487	-0.146857	-0.635162	-0.352415	0.155639	-0.735278	-0.679104	-0.683397	-0.438055	-0.519022	0.113775	-0.41855	0.0293445	-0.680115	0.228968	-0.0594615	-0.863684	-0.857635	0.405977	-0.625212	0.651401	-0.00285393	-0.906878	-0.52446	-0.330144	0.0651946	0.101312	0.932503	0.231428	-0.874507	0.973067
PN	-0.96416	-0.60491	-0.71837	-0.758699	-0.526917	-0.859043	-0.884615	-0.703693	-0.833706	-0.664934	-0.911545	-0.770513	-0.677347	-0.931364	0.692744	-0.701202	-0.826017	-0.91884	-0.849061	-0.715884	-0.724207	-0.764728	-0.709487	-0.813751	-0.714791	-0.716982	-0.814906	-0.901727	-0.701655	-0.63145	-0.644761	-0.72546	-0.46587	-0.854442	-0.685898	-0.60376	-0.359845	-0.912178	-0.501313	-0.612948	-0.403323	-0.971946	-0.543467	0.961976	0.956937	-0.00419073	0.975871	0.187267	0.518793
PN	0.911696	0.889459	0.939229	0.833617	0.844482	0.991155	0.819692	0.890927	0.559654	0.905698	0.997018	0.970671	0.919591	0.680614	-0.348637	0.328182	0.967429	0.753104	0.695677	0.893125	0.947846	0.955701	0.778823	0.946977	0.938178	0.938363	0.5644	0.998657	0.320539	0.900191	0.807302	0.942296	0.640578	0.542672	0.855132	0.833204	0.50002	0.971551	0.211741	0.803237	0.68844	0.935255	0.209323	-0.858733	-0.895644	-0.27212	-0.940454	0.0243306	-0.66092
PN	0.671291	0.952813	0.870817	0.577972	0.917316	0.888428	0.515049	0.996894	0.213696	0.832436	0.924719	0.96001	0.986526	0.424105	-0.215905	0.0155371	0.833893	0.665435	0.345094	0.99553	0.899816	0.990746	0.908744	0.786731	0.872765	0.869661	0.20099	0.893544	0.0605166	0.971845	0.964517	0.87124	0.882111	0.27571	0.672844	0.701788	0.779627	0.794354	0.232369	0.970455	0.580699	0.718416	-0.186324	-0.764342	-0.821976	-0.140174	-0.838193	-0.141969	-0.410938
PN	-0.650152	-0.496512	-0.719914	-0.909054	-0.525973	-0.652374	-0.775119	-0.211739	-0.45752	-0.763311	-0.491476	-0.541452	-0.414903	-0.293267	-0.240052	-0.157344	-0.74333	-0.0341747	-0.710342	-0.202813	-0.67496	-0.407225	0.0810469	-0.792541	-0.716814	-0.721466	-0.5452	-0.595321	-0.00880105	-0.448393	-0.0246819	-0.719706	0.191191	-0.18702	-0.899681	-0.87803	0.371774	-0.704228	0.54797	-0.0495025	-0.897738	-0.623186	-0.419169	0.181417	0.211449	0.878644	0.337613	-0.808984	0.990909
PN	-0.746691	-0.736926	-0.89608	-0.95447	-0.755332	-0.833589	-0.805786	-0.495964	-0.422226	-0.924035	-0.70175	-0.767808	-0.672455	-0.346829	-0.18013	-0.0964741	-0.896146	-0.206655	-0.690351	-0.486813	-0.866602	-0.661332	-0.206821	-0.923282	-0.894296	-0.897122	-0.495945	-0.782438	0.0178888	-0.6997	-0.324043	-0.89557	-0.116964	-0.205493	-0.985166	-0.982068	0.0712329	-0.841816	0.431751	-0.350116	-0.969475	-0.73938	-0.264682	0.368529	0.415911	0.822228	0.531254	-0.672227	0.982646
PN	-0.984361	-0.540412	-0.702272	-0.818119	-0.468347	-0.838122	-0.94327	-0.599569	-0.898735	-0.658269	-0.866173	-0.718826	-0.600148	-0.944668	0.659509	-0.753639	-0.824432	-0.857469	-0.925883	-0.611424	-0.697694	-0.690124	-0.582182	-0.825849	-0.697786	-0.70121	-0.892563	-0.874615	-0.727239	-0.558808	-0.518749	-0.709612	-0.316657	-0.874871	-0.72468	-0.630846	-0.19897	-0.916334	-0.415757	-0.487615	-0.443322	-0.98115	-0.655967	0.905421	0.894432	0.086778	0.928041	0.0673069	0.604954
PN	-0.954456	-0.837929	-0.943452	-0.920402	-0.798984	-0.990304	-0.904153	-0.793459	-0.64392	-0.920097	-0.968039	-0.934849	-0.853901	-0.708779	0.315643	-0.392165	-0.988172	-0.698439	-0.797382	-0.795241	-0.940411	-0.893349	-0.651487	-0.982799	-0.941366	-0.942944	-0.663359	-0.990625	-0.353674	-0.839484	-0.682831	-0.94684	-0.486072	-0.575411	-0.919637	-0.884383	-0.328828	-0.998258	-0.116522	-0.679678	-0.751593	-0.966128	-0.339468	0.812405	0.843692	0.384101	0.906435	-0.163353	0.774921
PN	-0.714453	-0.659932	-0.842378	-0.94596	-0.683432	-0.775273	-0.79811	-0.398521	-0.431033	-0.876781	-0.630527	-0.694045	-0.587551	-0.322703	-0.2126	-0.110016	-0.849051	-0.139596	-0.698422	-0.389131	-0.807021	-0.576296	-0.103002	-0.884363	-0.840159	-0.843631	-0.511053	-0.720666	0.0180344	-0.617992	-0.219172	-0.841872	-0.00774929	-0.19187	-0.964428	-0.955983	0.179784	-0.797877	0.485419	-0.245679	-0.956767	-0.700197	-0.315173	0.298751	0.341096	0.855943	0.461913	-0.733112	0.996036
PN	0.793306	0.975805	0.983168	0.800652	0.955246	0.976254	0.70328	0.917373	0.34142	0.965086	0.95281	0.998367	0.977171	0.463951	-0.106153	0.0717999	0.960808	0.579594	0.537836	0.913298	0.992444	0.978811	0.744052	0.937613	0.983732	0.982708	0.360232	0.961595	0.0594537	0.975771	0.826331	0.983509	0.682437	0.302325	0.876877	0.893307	0.534129	0.914923	0.0143503	0.839486	0.796352	0.823962	-0.010979	-0.713117	-0.771816	-0.415413	-0.828322	0.152609	-0.685692
PN	-0.650705	-0.947316	-0.971232	-0.810178	-0.963979	-0.889869	-0.619142	-0.767897	-0.163066	-0.98466	-0.800112	-0.918461	-0.897984	-0.2118	-0.224482	0.156702	-0.911017	-0.270814	-0.437352	-0.756265	-0.966688	-0.863162	-0.499263	-0.904265	-0.972409	-0.971707	-0.214607	-0.841704	0.210594	-0.923709	-0.642208	-0.968743	-0.499113	-0.0391725	-0.918474	-0.96271	-0.332097	-0.816937	0.331559	-0.675691	-0.942776	-0.673314	0.112352	0.437663	0.51105	0.688159	0.598764	-0.458418	0.803343
PN	-0.609934	-0.338088	-0.30788	-0.217093	-0.234712	-0.502661	-0.438168	-0.633498	-0.587104	-0.221243	-0.66636	-0.484297	-0.470183	-0.805684	0.901161	-0.640576	-0.405652	-0.971115	-0.438888	-0.652344	-0.344744	-0.568208	-0.831907	-0.35864	-0.306191	-0.305342	-0.508508	-0.58606	-0.741013	-0.398776	-0.69438	-0.315559	-0.645662	-0.790614	-0.148557	-0.0764898	-0.650334	-0.522092	-0.902973	-0.644252	0.152758	-0.6374	-0.293557	0.921714	0.897951	-0.584756	0.83463	0.740497	-0.0966261
PN	-0.936664	-0.863959	-0.935267	-0.863157	-0.818293	-0.991794	-0.857311	-0.857632	-0.608104	-0.903256	-0.992105	-0.956109	-0.892752	-0.7116	0.363796	-0.374578	-0.97384	-0.754081	-0.743032	-0.860361	-0.940232	-0.93349	-0.74288	-0.958318	-0.93373	-0.934469	-0.615876	-0.99942	-0.357968	-0.873	-0.766556	-0.938718	-0.588326	-0.577648	-0.872062	-0.842023	-0.443557	-0.985052	-0.203151	-0.760962	-0.696	-0.955812	-0.272307	0.859262	0.892129	0.291221	0.941181	-0.053478	0.692853
PN	-0.564992	-0.127233	-0.422625	-0.781955	-0.146217	-0.402078	-0.74157	0.12434	-0.605195	-0.465191	-0.252101	-0.225593	-0.0591786	-0.367628	-0.0909498	-0.3948	-0.505392	0.0159706	-0.767499	0.127274	-0.366504	-0.0819062	0.340794	-0.573615	-0.417315	-0.424214	-0.686437	-0.362287	-0.231947	-0.081629	0.29966	-0.424805	0.516745	-0.327546	-0.691323	-0.624236	0.662748	-0.524135	0.454931	0.29198	-0.638766	-0.515637	-0.695138	0.0781724	0.0705014	0.7267	0.18433	-0.758858	0.865882
PN	0.0732304	-0.156522	0.0854419	0.424059	-0.0914569	-0.0208416	0.299114	-0.483504	0.159886	0.160682	-0.211102	-0.151013	-0.271079	-0.138306	0.502258	-0.0011423	0.105992	-0.523961	0.335269	-0.49418	0.0238588	-0.299487	-0.726549	0.183066	0.082066	0.0879035	0.25763	-0.0891694	-0.17289	-0.220182	-0.638589	0.0835036	-0.769499	-0.146225	0.378404	0.358556	-0.869932	0.0706102	-0.775633	-0.610515	0.486613	0.0191539	0.401726	0.441275	0.44193	-0.794465	0.329856	0.918263	-0.647096
PN	-0.859724	-0.879341	-0.984612	-0.948107	-0.870448	-0.966865	-0.844712	-0.737656	-0.482051	-0.985275	-0.892583	-0.927866	-0.854575	-0.503786	0.0389664	-0.177153	-0.990254	-0.472388	-0.709933	-0.732673	-0.973076	-0.861064	-0.510529	-0.994006	-0.98338	-0.984806	-0.527331	-0.938831	-0.109813	-0.862627	-0.598979	-0.985437	-0.4034	-0.350787	-0.985792	-0.979569	-0.226257	-0.953769	0.161546	-0.614199	-0.906178	-0.869199	-0.21397	0.620623	0.669545	0.616202	0.757929	-0.403081	0.884304
PN	-0.980715	-0.534477	-0.748444	-0.93012	-0.485941	-0.840199	-0.998471	-0.490621	-0.885211	-0.728224	-0.809951	-0.698585	-0.556257	-0.854647	0.462501	-0.684153	-0.861928	-0.679238	-0.977299	-0.497907	-0.727969	-0.629368	-0.390557	-0.882579	-0.743519	-0.748134	-0.9088	-0.852502	-0.611175	-0.533198	-0.365923	-0.754534	-0.133943	-0.774374	-0.840534	-0.752157	0.0140279	-0.930321	-0.158114	-0.347031	-0.610201	-0.965593	-0.701254	0.758135	0.753626	0.339711	0.820564	-0.210937	0.789989
PN	-0.598672	-0.983271	-0.955018	-0.719038	-0.99509	-0.877375	-0.52996	-0.845852	-0.0770804	-0.959595	-0.8133	-0.938617	-0.946445	-0.175847	-0.199828	0.2211	-0.878999	-0.310327	-0.333768	-0.834547	-0.961094	-0.907917	-0.605936	-0.858627	-0.95717	-0.955177	-0.115095	-0.835622	0.246517	-0.967921	-0.746102	-0.952181	-0.632976	-0.00074505	-0.847797	-0.90476	-0.483158	-0.779154	0.247606	-0.778875	-0.875945	-0.631939	0.235907	0.468218	0.546385	0.582089	0.617046	-0.330693	0.689709
PN	-0.241124	-0.01503	-0.26613	-0.583493	-0.0731399	-0.166249	-0.451202	0.316677	-0.257019	-0.336241	0.0255552	-0.0332678	0.0959258	0.0202085	-0.450787	-0.049241	-0.289834	0.392769	-0.46218	0.3273	-0.20579	0.119273	0.585466	-0.363432	-0.262606	-0.268463	-0.356981	-0.0978525	0.125349	0.0475276	0.489022	-0.264634	0.651385	0.0554287	-0.544129	-0.521758	0.779512	-0.252684	0.749908	0.460731	-0.625451	-0.191471	-0.433997	-0.288204	-0.280859	0.858111	-0.158982	-0.935084	0.77798
PN	-0.676454	-0.629529	-0.56227	-0.361651	-0.543567	-0.702662	-0.486403	-0.858711	-0.464655	-0.485483	-0.835134	-0.727769	-0.736179	-0.71195	0.706556	-0.425065	-0.609524	-0.94224	-0.413534	-0.871027	-0.601863	-0.803525	-0.964447	-0.554835	-0.562168	-0.559994	-0.402688	-0.762989	-0.518858	-0.680612	-0.893272	-0.56757	-0.833911	-0.640205	-0.359194	-0.325344	-0.79935	-0.670898	-0.729438	-0.8615	-0.117796	-0.717114	-0.0917935	0.947039	0.955757	-0.366096	0.915142	0.593038	0.0744857
PN	-0.62709	-0.997846	-0.954386	-0.697332	-0.998376	-0.898138	-0.534674	-0.902543	-0.108794	-0.94844	-0.857683	-0.964212	-0.977615	-0.238114	-0.103245	0.17092	-0.885657	-0.403568	-0.34019	-0.893401	-0.966446	-0.948437	-0.694999	-0.857972	-0.956565	-0.954222	-0.134974	-0.866985	0.179021	-0.990709	-0.817731	-0.952262	-0.710576	-0.0656625	-0.821316	-0.873151	-0.569538	-0.798027	0.134664	-0.844718	-0.821245	-0.664736	0.232943	0.550312	0.625343	0.484644	0.683848	-0.219851	0.633533
PN	-0.907593	-0.716616	-0.899754	-0.998798	-0.703331	-0.906226	-0.940794	-0.561079	-0.652947	-0.904544	-0.818986	-0.808671	-0.691321	-0.60764	0.117066	-0.364453	-0.948866	-0.461635	-0.855569	-0.559036	-0.875234	-0.718116	-0.345214	-0.971112	-0.896621	-0.900148	-0.705158	-0.88271	-0.268471	-0.695744	-0.404468	-0.90223	-0.176566	-0.48213	-0.981327	-0.941344	0.00377136	-0.946311	0.163505	-0.411244	-0.863419	-0.89921	-0.457413	0.595552	0.623911	0.632548	0.721142	-0.472768	0.942525
PN	-0.987426	-0.658347	-0.84215	-0.958425	-0.6159	-0.912273	-0.987868	-0.599062	-0.80714	-0.823714	-0.876364	-0.797795	-0.672986	-0.801593	0.38721	-0.575451	-0.930275	-0.673488	-0.933263	-0.603744	-0.825715	-0.732224	-0.469738	-0.944092	-0.838156	-0.841865	-0.833733	-0.91685	-0.507777	-0.655367	-0.47138	-0.847145	-0.244531	-0.698265	-0.901563	-0.83259	-0.0861993	-0.974416	-0.108999	-0.459852	-0.698009	-0.980553	-0.582398	0.771431	0.781354	0.397961	0.85254	-0.235519	0.824031
PN	-0.681663	-0.888497	-0.96029	-0.873232	-0.90922	-0.877647	-0.685494	-0.674825	-0.238663	-0.98159	-0.76641	-0.87511	-0.828858	-0.239561	-0.241396	0.092614	-0.916386	-0.226811	-0.521968	-0.663202	-0.945992	-0.798414	-0.386681	-0.922481	-0.960531	-0.961046	-0.301402	-0.82481	0.171544	-0.857845	-0.528382	-0.958192	-0.361249	-0.0738604	-0.959597	-0.990811	-0.182714	-0.830189	0.400753	-0.561627	-0.979672	-0.693753	-0.00556304	0.397522	0.464497	0.768368	0.565719	-0.564919	0.8875
PN	-0.94307	-0.761711	-0.826997	-0.770992	-0.694072	-0.933929	-0.839528	-0.838849	-0.696716	-0.77701	-0.978651	-0.887493	-0.822957	-0.829317	0.570274	-0.526796	-0.895491	-0.887286	-0.757758	-0.847106	-0.838911	-0.888411	-0.805648	-0.873274	-0.824868	-0.825662	-0.681796	-0.965084	-0.536309	-0.785642	-0.779011	-0.832346	-0.6141	-0.722459	-0.746852	-0.694705	-0.497747	-0.945246	-0.424124	-0.758264	-0.509622	-0.962717	-0.35587	0.955065	0.970466	0.0702773	0.993723	0.155609	0.544461
PN	-0.908762	-0.739248	-0.780378	-0.698205	-0.665083	-0.899947	-0.785279	-0.853697	-0.672811	-0.722944	-0.965849	-0.865049	-0.812939	-0.831496	0.62393	-0.530479	-0.848825	-0.923799	-0.706982	-0.863358	-0.798271	-0.882097	-0.853491	-0.819606	-0.778537	-0.778798	-0.646781	-0.939225	-0.558252	-0.769997	-0.813411	-0.785981	-0.666801	-0.732073	-0.674584	-0.622931	-0.566521	-0.905157	-0.508259	-0.788862	-0.427122	-0.932658	-0.320287	0.977393	0.990137	-0.0305432	0.999457	0.258987	0.4516
PN	-0.950597	-0.448201	-0.605331	-0.735032	-0.366241	-0.766085	-0.900723	-0.551704	-0.924119	-0.553152	-0.817485	-0.641501	-0.523996	-0.980138	0.755784	-0.822569	-0.742581	-0.897435	-0.906107	-0.566436	-0.604017	-0.625802	-0.582485	-0.741395	-0.600561	-0.60402	-0.905701	-0.814845	-0.810217	-0.474066	-0.490857	-0.61357	-0.302506	-0.930649	-0.622714	-0.517766	-0.205729	-0.855093	-0.524849	-0.451754	-0.31534	-0.946562	-0.693565	0.921003	0.899044	-0.0421048	0.917117	0.179312	0.499045
PN	-0.64557	-0.285421	-0.561929	-0.8649	-0.303614	-0.533249	-0.799836	-0.0286527	-0.599558	-0.601729	-0.382831	-0.37455	-0.216928	-0.392808	-0.103119	-0.351948	-0.6303	-0.0516726	-0.792993	-0.0243663	-0.510053	-0.234105	0.212825	-0.691234	-0.557184	-0.563425	-0.681747	-0.490055	-0.194372	-0.240538	0.15346	-0.563684	0.379451	-0.326158	-0.798029	-0.741986	0.542656	-0.634133	0.457741	0.14174	-0.747197	-0.604355	-0.629802	0.16596	0.170812	0.776188	0.289584	-0.763668	0.934705
PN	-0.512166	-0.967353	-0.843353	-0.488896	-0.953932	-0.810724	-0.360129	-0.967116	0.00564872	-0.818745	-0.825464	-0.920777	-0.977168	-0.202687	0.000931955	0.21735	-0.7626	-0.480767	-0.163719	-0.960607	-0.873286	-0.951048	-0.839786	-0.713334	-0.846754	-0.842551	0.00861264	-0.79816	0.173054	-0.977802	-0.936602	-0.841358	-0.8861	-0.0440627	-0.628108	-0.690405	-0.78813	-0.682161	-0.0678826	-0.956551	-0.616291	-0.564417	0.387906	0.594346	0.667484	0.227715	0.68861	0.0522869	0.377383
PN	-0.742886	-0.578531	-0.793492	-0.957074	-0.59582	-0.746288	-0.842031	-0.326408	-0.524303	-0.826135	-0.604137	-0.637954	-0.512056	-0.393559	-0.139073	-0.220128	-0.824378	-0.164892	-0.768483	-0.319295	-0.753922	-0.514237	-0.0496962	-0.866213	-0.790346	-0.794726	-0.603187	-0.697947	-0.0845481	-0.537607	-0.144461	-0.794059	0.0795849	-0.278356	-0.946145	-0.919103	0.264365	-0.794732	0.444455	-0.164576	-0.909758	-0.721275	-0.435866	0.311921	0.342586	0.824752	0.462821	-0.72499	0.998837
PN	-0.658766	-0.58947	-0.78513	-0.918999	-0.620311	-0.70754	-0.763891	-0.305994	-0.40513	-0.826828	-0.549601	-0.618715	-0.507402	-0.268479	-0.269183	-0.0888235	-0.791478	-0.0542266	-0.675097	-0.295754	-0.745019	-0.491918	-0.00170974	-0.833394	-0.782747	-0.786606	-0.491411	-0.647873	0.0503432	-0.542532	-0.121756	-0.784297	0.087455	-0.146424	-0.932747	-0.924297	0.272359	-0.737796	0.55152	-0.150381	-0.943296	-0.639243	-0.329132	0.21182	0.251576	0.891102	0.376951	-0.793307	0.995567
PN	0.832433	0.958813	0.980407	0.820942	0.932279	0.988011	0.743739	0.912221	0.40465	0.958895	0.970054	0.99737	0.966595	0.52433	-0.166344	0.14121	0.971676	0.624895	0.588479	0.909674	0.988874	0.977176	0.751119	0.949914	0.980504	0.979863	0.420965	0.978396	0.128048	0.960937	0.820639	0.981461	0.66793	0.367648	0.882577	0.888614	0.519332	0.938434	0.0585362	0.829602	0.779503	0.860812	0.0527035	-0.752974	-0.806297	-0.389489	-0.861415	0.129988	-0.692107
PN	-0.631552	-0.965633	-0.968059	-0.77543	-0.980353	-0.887938	-0.584509	-0.802932	-0.128096	-0.977875	-0.808477	-0.930138	-0.921294	-0.197701	-0.215102	0.183907	-0.901089	-0.288141	-0.396102	-0.791393	-0.967891	-0.884812	-0.545198	-0.888679	-0.969644	-0.968405	-0.17423	-0.84225	0.226218	-0.945355	-0.687514	-0.965417	-0.556293	-0.0234218	-0.892584	-0.942245	-0.395782	-0.804283	0.298043	-0.720825	-0.918565	-0.658651	0.163862	0.451893	0.527524	0.646793	0.608503	-0.40726	0.759267
PN	-0.904341	-0.292058	-0.554338	-0.848247	-0.242094	-0.66571	-0.9635	-0.252606	-0.953752	-0.538049	-0.633205	-0.483046	-0.315392	-0.865685	0.511191	-0.803712	-0.700504	-0.602477	-0.998418	-0.262674	-0.524766	-0.402821	-0.188397	-0.735669	-0.548085	-0.554184	-0.977767	-0.684384	-0.715795	-0.289082	-0.130779	-0.561557	0.101508	-0.826556	-0.711033	-0.597473	0.229635	-0.799225	-0.169058	-0.103749	-0.463242	-0.873706	-0.863451	0.651779	0.625086	0.279804	0.688376	-0.221388	0.724879
PN	0.618762	0.12226	0.168737	0.222625	0.0142526	0.390868	0.497951	0.411641	0.745293	0.0860476	0.545427	0.312582	0.255651	0.892883	-0.985574	0.83207	0.312563	0.939593	0.557981	0.433932	0.192642	0.375217	0.63454	0.284688	0.165096	0.16639	0.671337	0.480849	0.906166	0.179684	0.461006	0.178151	0.388031	0.914686	0.0935812	-0.0141404	0.398496	0.467236	0.913179	0.400953	-0.245387	0.626992	0.540943	-0.867197	-0.819083	0.601857	-0.760268	-0.690925	0.081212
PN	-0.667705	-0.464733	-0.700648	-0.91324	-0.49012	-0.644287	-0.796518	-0.188764	-0.502847	-0.742016	-0.487203	-0.522093	-0.387633	-0.332577	-0.19642	-0.211575	-0.735469	-0.0573553	-0.74302	-0.181077	-0.654559	-0.38693	0.0924314	-0.786642	-0.697146	-0.702154	-0.588706	-0.591174	-0.0617037	-0.418008	-0.00208704	-0.700994	0.218957	-0.233121	-0.890602	-0.860243	0.397655	-0.707112	0.516931	-0.0234667	-0.872622	-0.63809	-0.472394	0.198298	0.222981	0.854657	0.347614	-0.792964	0.987207
PN	-0.706705	-0.528068	-0.752502	-0.93793	-0.549721	-0.699648	-0.820089	-0.262887	-0.510836	-0.789651	-0.549526	-0.585429	-0.455836	-0.361211	-0.171467	-0.211244	-0.784255	-0.111	-0.754949	-0.255356	-0.709786	-0.455943	0.0178492	-0.830525	-0.749215	-0.753875	-0.593478	-0.648486	-0.068525	-0.484093	-0.0781411	-0.752909	0.144526	-0.252665	-0.922606	-0.894742	0.327027	-0.754102	0.483729	-0.0992576	-0.896606	-0.681423	-0.449459	0.256081	0.284455	0.843717	0.407281	-0.761341	0.996162
PN	-0.917662	-0.881508	-0.974454	-0.92443	-0.853321	-0.995623	-0.871178	-0.806306	-0.563123	-0.958463	-0.957834	-0.955206	-0.883845	-0.624667	0.21025	-0.289869	-0.99894	-0.626069	-0.746416	-0.805321	-0.970671	-0.908931	-0.633218	-0.993586	-0.972964	-0.974148	-0.590221	-0.985614	-0.24622	-0.877577	-0.688787	-0.976715	-0.497111	-0.479692	-0.945757	-0.92577	-0.33315	-0.987718	-0.0232055	-0.693228	-0.813377	-0.931574	-0.25801	0.754356	0.795099	0.461145	0.865259	-0.233457	0.804848
PN	-0.426779	-0.338137	-0.226354	-0.0272509	-0.242192	-0.398666	-0.219957	-0.659834	-0.35574	-0.13806	-0.580812	-0.43658	-0.471382	-0.623398	0.808132	-0.439514	-0.283917	-0.887696	-0.198444	-0.676483	-0.275199	-0.54886	-0.878033	-0.221609	-0.226513	-0.223674	-0.266245	-0.480497	-0.572203	-0.403497	-0.755369	-0.232326	-0.764586	-0.608031	-0.00177641	0.0388754	-0.798337	-0.374166	-0.908262	-0.711322	0.248081	-0.467466	-0.0469038	0.829514	0.816558	-0.677467	0.733915	0.843423	-0.276248
PN	-0.617617	0.185634	-0.0316291	-0.367497	0.269026	-0.233188	-0.642804	0.0378248	-0.936692	0.0146117	-0.29983	-0.0451082	0.0999178	-0.888053	0.841475	-0.998192	-0.226276	-0.65922	-0.779326	0.0168089	-0.0173333	-0.0266242	-0.112175	-0.249394	-0.0247874	-0.0305229	-0.907512	-0.300682	-0.976396	0.158206	0.060098	-0.0417424	0.20307	-0.947448	-0.161371	-0.0126721	0.222693	-0.402203	-0.591403	0.117691	0.160939	-0.58418	-0.932414	0.594815	0.5218	-0.299951	0.511832	0.263751	0.173195
PN	-0.933354	-0.659175	-0.732318	-0.709069	-0.579733	-0.869734	-0.826184	-0.780182	-0.759909	-0.673823	-0.936798	-0.808563	-0.737571	-0.895212	0.688696	-0.632999	-0.823572	-0.941943	-0.773043	-0.791906	-0.745819	-0.819063	-0.796361	-0.80105	-0.729586	-0.730739	-0.733445	-0.914427	-0.652582	-0.690426	-0.736668	-0.738908	-0.577808	-0.810818	-0.657461	-0.588263	-0.479853	-0.899887	-0.54101	-0.70631	-0.384199	-0.949912	-0.435757	0.984387	0.986046	-0.0553715	0.995433	0.260609	0.456624
PN	-0.049989	0.63087	0.538502	0.278095	0.710146	0.33332	-0.0432067	0.367004	-0.528661	0.592083	0.201426	0.455647	0.522471	-0.522976	0.802885	-0.780526	0.373528	-0.40277	-0.233128	0.34392	0.534434	0.409887	0.0671837	0.368021	0.543282	0.539993	-0.461365	0.246803	-0.827521	0.586784	0.283177	0.529731	0.27781	-0.662442	0.473329	0.597599	0.179123	0.192165	-0.740221	0.347118	0.73064	-0.02416	-0.635205	0.249182	0.157504	-0.741484	0.0805925	0.610547	-0.450475
PN	-0.415613	-0.411813	-0.278728	-0.0359668	-0.321642	-0.433408	-0.199406	-0.719734	-0.289313	-0.192911	-0.609886	-0.490686	-0.538415	-0.570959	0.742725	-0.353608	-0.317286	-0.86587	-0.155844	-0.73435	-0.329932	-0.604826	-0.91668	-0.250894	-0.279566	-0.2761	-0.202659	-0.50892	-0.489071	-0.475258	-0.81346	-0.283825	-0.828528	-0.541103	-0.0338202	-0.00768637	-0.856489	-0.389371	-0.862584	-0.775107	0.192513	-0.461537	0.041332	0.82037	0.817344	-0.633765	0.73783	0.819038	-0.258521
PN	-0.437744	-0.581083	-0.425158	-0.116322	-0.504435	-0.541053	-0.214539	-0.840858	-0.195838	-0.347674	-0.694248	-0.626103	-0.688581	-0.489775	0.598321	-0.202111	-0.429692	-0.821121	-0.125658	-0.850947	-0.477186	-0.733339	-0.976001	-0.359681	-0.427033	-0.422756	-0.12134	-0.600188	-0.331199	-0.637076	-0.917257	-0.428571	-0.927817	-0.425638	-0.15697	-0.156535	-0.931992	-0.464638	-0.732204	-0.891557	0.0239881	-0.491163	0.175644	0.81001	0.827629	-0.485365	0.763479	0.71015	-0.153369
PN	-0.783439	-0.634065	-0.618507	-0.48514	-0.546393	-0.766674	-0.619111	-0.836819	-0.59529	-0.545168	-0.88223	-0.757755	-0.735907	-0.8072	0.73788	-0.531048	-0.687333	-0.972744	-0.557464	-0.849849	-0.649657	-0.812981	-0.921405	-0.643247	-0.617319	-0.616391	-0.542829	-0.825149	-0.601498	-0.680356	-0.84656	-0.624633	-0.750521	-0.733609	-0.459264	-0.408409	-0.695465	-0.76063	-0.698244	-0.812777	-0.19406	-0.815509	-0.235613	0.986599	0.990258	-0.283889	0.964486	0.503704	0.199625
PN	-0.875789	-0.720714	-0.742592	-0.639485	-0.642605	-0.86965	-0.73806	-0.86111	-0.646502	-0.680233	-0.950385	-0.844541	-0.802678	-0.823934	0.655319	-0.524641	-0.809491	-0.942447	-0.661796	-0.871628	-0.76488	-0.873462	-0.88417	-0.775119	-0.741012	-0.740845	-0.612619	-0.914295	-0.565822	-0.756159	-0.835479	-0.748293	-0.703824	-0.730024	-0.617634	-0.567496	-0.615892	-0.869304	-0.56407	-0.808608	-0.365755	-0.902907	-0.286973	0.985806	0.997	-0.102489	0.996119	0.332041	0.380442
PN	-0.995578	-0.697459	-0.855119	-0.930371	-0.64792	-0.935711	-0.969993	-0.671026	-0.794948	-0.828453	-0.919216	-0.836107	-0.723993	-0.823891	0.440152	-0.574055	-0.939954	-0.739951	-0.907409	-0.676682	-0.84546	-0.785879	-0.563073	-0.945014	-0.851517	-0.854567	-0.811704	-0.946983	-0.524361	-0.701134	-0.557791	-0.860296	-0.342018	-0.71758	-0.880707	-0.814672	-0.191049	-0.986258	-0.189614	-0.543766	-0.664892	-0.995228	-0.536679	0.832343	0.843885	0.324105	0.904503	-0.142526	0.770379
PN	-0.986693	-0.663351	-0.788457	-0.830776	-0.595283	-0.906501	-0.922093	-0.717587	-0.817011	-0.743946	-0.934892	-0.817532	-0.719619	-0.896074	0.601236	-0.647666	-0.88536	-0.866385	-0.871466	-0.727242	-0.789666	-0.796949	-0.679544	-0.877834	-0.78498	-0.787346	-0.810741	-0.937589	-0.63169	-0.682029	-0.638809	-0.79479	-0.446057	-0.804475	-0.770397	-0.696017	-0.32171	-0.954841	-0.391521	-0.613958	-0.512016	-0.993085	-0.528049	0.930029	0.932966	0.118267	0.967158	0.0717129	0.616691
[truncated: 163 more columns]

## Sheet: Figure 3h
Figure 3h
PN-PN pairs	LN-LN pairs	PN-LN pairs
-0.38513	0.641064	0.592051
-0.317921	0.805368	-0.227479
0.995453	0.949019	0.0591809
-0.0120757	0.901895	0.489654
-0.225216	0.682692	-0.280373
-0.170221	0.878155	0.205507
-0.349276	0.583717	0.696899
0.981528	0.994092	-0.210204
0.991275	0.940713	0.916202
-0.0415873	0.670522	0.0440186
0.0902226	0.905662	0.197802
0.426311	0.905388	-0.0139915
0.389154	0.972765	-0.190339
-0.959858	0.885118	0.763682
0.264391	0.872629	-0.589618
-0.392294	0.972008	0.914533
0.293006	0.536188	0.245054
0.327851	0.75663	0.414359
0.844675	0.945605	0.835238
0.449354	0.493004	-0.194798
-0.739895	0.837735	0.0237975
-0.209537	0.64141	-0.0846185
0.956527	0.928761	-0.16048
0.949419	0.82986	0.294136
-0.461851	0.520374	0.0516881
0.899776	0.888681	0.0590575
0.658066	0.856774	0.92479
0.0146329	0.471773	0.242674
-0.26979	0.842546	0.832448
0.979524	0.12824	-0.22536
0.993771	0.367581	-0.286643
-0.0740175	0.668004	0.06775
0.99606	0.0545335	-0.464941
0.308178	0.534749	0.81538
0.400699	0.870308	0.28414
0.918314	0.195275	0.140645
-0.641113	0.773182	-0.519143
0.671181	0.937195	0.393555
0.677789	0.995899	0.261584
0.488327	0.885072	-0.329292
0.76187	0.938168	0.0278867
-0.35759	0.950656	0.541821
0.879498	0.74131	-0.859023
0.425962	0.786275	-0.594131
0.710092	0.330457	-0.630635
0.759967	0.902761	-0.573887
-0.892501	0.878315	-0.504848
-0.856686	0.914075	-0.788692
0.14915	0.793284	-0.723832
-0.862663	0.827216	-0.775276
-0.252977	0.978088	-0.716722
-0.401419	0.796082	-0.560961
-0.7752	0.90838	-0.889525
-0.822315	0.559417	-0.743879
-0.788289	0.874343	-0.692115
-0.689611	0.795811	-0.888465
0.690507	0.973243	0.772193
0.69034	0.971722	-0.640907
0.434944	0.778873	-0.723344
0.768968	0.947597	-0.983816
-0.313758	0.974745	-0.681658
0.848255	0.69463	-0.789388
0.449868	0.936108	-0.653041
0.714719	0.349051	-0.779843
0.997281	0.94873	-0.848395
-0.825398	0.963222	-0.690792
-0.605809	0.678459	-0.6283
0.955971	0.989234	-0.628684
0.942309	0.929006	-0.672374
-0.0514143	0.655127	-0.846692
0.956864	0.968183	-0.689017
0.215284	0.916599	-0.636052
0.485733	0.549981	-0.764662
0.836949	0.971415	-0.63765
0.929534	0.190204	-0.637835
0.834888	0.904179	-0.820715
-0.969863	0.918705	-0.519874
0.857	0.982592	-0.450293
-0.52311	0.873321	-0.569141
0.61404	0.273522	-0.811993
0.635348	0.435672	-0.673339
0.597639	0.608429	-0.727772
0.729994	0.182401	-0.231801
-0.448984	0.624892	-0.881082
0.932004	0.826652	-0.86216
0.363055	0.423147	-0.666835
0.684478	0.950397	-0.689574
0.986787	0.377008	-0.599295
-0.690783	0.699373	-0.58311
0.972165	0.485968	-0.831151
0.769115	0.365192	-0.721487
-0.743596	-0.517976	-0.83045
0.296042	0.0472812	-0.66881
0.288811	-0.0107291	-0.62291
0.653798	-0.113662	-0.923888
0.395527	0.154893	-0.800695
-0.637843	-0.241765	-0.757475
0.899619	-0.415751	-0.849172
0.00834743	-0.2543	0.711202
0.320352	-0.733688	-0.570372
0.89237	0.070172	-0.766468
-0.574373	-0.400828	-0.965491
0.891304	-0.149814	-0.659182
0.55278	-0.0883473	-0.84264
0.87876	-0.855448	-0.713092
-0.710575	0.645947	-0.835557
-0.27675	-0.139659	-0.879523
-0.314564	0.0677908	-0.731419
0.51866	0.382107	-0.687758
-0.228744	-0.226437	-0.687699
-0.68371	0.273173	-0.628658
0.525593	0.658264	-0.882588
-0.505023	0.0189533	-0.61787
-0.312868	0.942888	-0.706143
0.410772	0.0178057	-0.814557
-0.153744	0.34655	-0.695835
0.424078	0.091507	-0.688466
0.0159885	-0.049315	-0.766936
0.375952	0.911405	-0.56506
0.771717	-0.865276	-0.507484
-0.625658	0.90522	-0.611238
0.538117	0.885205	-0.838774
0.548685	0.980628	-0.623101
0.615448	0.932348	-0.783044
0.648184	0.861804	-0.297163
-0.507746	0.991876	-0.88815
0.939346	0.865932	-0.249936
0.269398	0.793351	-0.42767
0.59101	0.542568	-0.56308
0.985784	0.968704	-0.643191
-0.687375	0.945015	-0.502443
0.976884	0.952344	-0.397348
0.731188	0.880789	-0.389426
0.986808	0.595084	-0.064853
0.943639	-0.167219	0.0178571
0.51779	0.260476	-0.634806
0.652506	0.781341	-0.198418
0.158101	0.454476	-0.362802
0.251269	0.481499	-0.299755
0.476574	0.44182	0.194713
0.295224	0.3556	-0.673467
-0.248798	0.665866	0.31523
0.369406	0.638456	-0.500949
0.139645	0.6876	0.386941
0.345774	0.719256	-0.288265
0.163146	0.403556	-0.0462128
0.205292	0.794001	-0.519885
0.0976848	0.617184	-0.231694
0.0385651	0.569967	0.285087
0.302771	0.899502	-0.547272
-0.069829	-0.868272	-0.56287
-0.498887	0.703221	-0.565351
0.171127	0.589564	-0.0860108
-0.579873	0.926547	-0.307419
-0.49178	0.344063	0.46151
-0.532672	0.597084	-0.363284
0.443675	0.868516	0.107015
-0.461158	0.293494	-0.558033
-0.656223	0.706237	0.242599
0.336505	0.976266	0.304714
-0.67312	0.305802	-0.715207
-0.537441	0.946774	-0.758773
0.170148	0.579323	0.39758
0.0620222	0.675309	-0.385332
0.18375	0.531219	0.867357
-0.220066	0.368119	0.055939
0.139493	0.871655	-0.880499
0.591297	-0.509373	-0.230811
0.968129	0.786479	-0.914862
0.292078	0.737778	-0.718319
-0.56754	0.626641	-0.766782
-0.550643	0.649271	-0.698714
-0.217318	0.920915	-0.642384
-0.221024	0.823736	-0.891737
0.793689	0.518481	-0.79458
-0.103886	0.878352	-0.836306
-0.879221	0.856363	-0.695385
0.772978	0.477953	-0.70866
-0.48935	0.999695	-0.95898
-0.179074	0.211657	-0.850448
0.565003	0.778335	-0.793895
-0.118613	0.911874	-0.849346
0.552884	0.933072	0.644083
0.0667985	0.96682	-0.558127
0.582912	0.441391	-0.841274
0.867917	-0.278072	-0.93141
0.927499	0.040216	-0.722903
0.687134	0.791333	-0.846582
-0.139926	0.704902	-0.783819
0.854217	0.315475	-0.866532
-0.182809	0.796562	-0.841858
-0.831499	0.964264	-0.813451
-0.873194	0.99803	-0.764718
0.141851	0.851015	-0.765188
-0.853345	0.952913	-0.668709
-0.412416	0.974854	-0.932846
-0.175765	0.733485	-0.584616
-0.863946	0.863007	-0.749546
-0.895542	0.348117	-0.795999
-0.397945	0.989838	-0.772661
0.496656	0.926847	-0.646815
-0.383812	0.984005	-0.754047
-0.669614	0.950204	-0.667775
-0.419037	0.43533	-0.611493
0.0540602	-0.031725	-0.547728
0.672769	0.0563961	-0.903195
-0.276453	0.975042	-0.521264
-0.618667	0.507681	-0.76973
0.836323	0.569537	-0.412786
0.481103	0.85727	-0.937065
-0.0859036	0.750928	0.0793287
-0.147198	0.965702	0.157031
-0.0953786	0.924934	0.322544
0.995795	0.683385	0.495065
0.0351269	0.931823	0.240109
-0.947047	0.942071	0.156093
0.88966	0.618356	0.264648
-0.397405	0.978425	-0.21694
-0.00171574	0.302965	-0.0526778
0.565618	0.891678	0.404379
0.0580903	0.959411	-0.0527664
0.515378	0.988331	0.0959475
0.0365886	0.991403	0.0209759
0.666487	0.481365	-0.291571
0.714979	-0.212996	0.716499
0.54227	0.0783072	-0.294724
0.685019	0.901078	0.275679
0.457493	0.669508	-0.559601
0.447006	0.453618	0.214399
0.815273	0.976914	-0.234763
0.101922	0.946377	0.270449
0.657807	0.562843	-0.0453341
0.14576	0.740534	-0.540571
0.239173	0.611078	0.336291
0.481517	0.303574	0.321595
0.283564	0.673104	0.325128
-0.255876	0.701886	0.0547669
0.367696	0.354751	0.0658818
0.127402	0.936872	-0.455402
0.334134	0.239068	0.0875368
0.15603	0.543105	-0.38159
0.216565	0.820883	0.317615
0.0901764	0.780409	-0.498863
0.0269389	0.828233	-0.358918
0.296677	0.514374	0.535228
-0.0723501	-0.509275	0.566894
-0.49514	0.171695	-0.626646
0.165851	0.60617	0.175147
0.999921	0.821152	-0.923344
-0.561388	0.235679	-0.333374
-0.136059	0.943805	0.718963
-0.608977	0.656587	0.0458492
0.461464	0.863773	-0.724262
-0.155027	0.910182	-0.599754
-0.602008	0.853713	-0.804785
-0.67221	0.971474	-0.950482
-0.477654	0.958272	-0.620725
-0.732227	0.833808	-0.747982
0.213291	0.979004	-0.821204
-0.665768	0.889732	-0.339746
-0.487996	0.741438	-0.484939
-0.75011	0.567907	-0.839406
-0.647864	0.964519	-0.602286
0.350714	0.919694	-0.648663
-0.603098	0.92558	-0.52921
-0.563215	0.842473	-0.357872
-0.732567	0.595181	-0.177435
-0.346568	-0.145112	-0.174294
0.284102	0.279489	-0.826275
-0.616763	0.996701	-0.141181
-0.836755	0.55435	-0.739142
0.474506	0.769769	-0.33159
-0.0520078	0.739118	-0.765966
0.801909	0.960852	-0.525467
-0.510548	0.863188	-0.0536134
-0.831138	0.54203	-0.866775
-0.620854	0.801352	-0.801964
-0.451615	0.951183	-0.806066
-0.495826	0.999972	-0.565495
0.419688	0.874758	-0.696247
-0.426086	0.94323	-0.0394674
-0.630795	0.971702	-0.557505
0.33988	0.751718	-0.157568
-0.635108	0.831997	-0.804881
-0.504354	0.360954	0.0617232
0.197207	0.995944	-0.23779
0.0137748	0.913131	-0.950167
0.213842	0.972329	-0.930291
-0.177154	0.930942	0.247565
0.159328	0.430333	-0.787771
0.609687	-0.00664712	0.47246
0.974591	0.0611173	-0.180569
0.31309	0.979219	-0.927905
-0.593917	0.478921	-0.70458
0.99864	0.59107	-0.672528
0.851679	0.825763	-0.504034
0.819976	0.998289	-0.460877
0.427305	0.926107	-0.318621
-0.588319	0.612868	-0.408273
0.474478	0.969665	-0.630173
0.362131	0.804659	-0.491864
-0.255084	0.948675	-0.763901
-0.292364	0.999996	-0.549317
-0.867657	0.878624	-0.378762
-0.415825	0.940636	-0.776831
0.765868	0.972253	-0.630176
-0.998998	0.756471	-0.623586
0.0226879	0.828532	-0.781803
-0.368272	0.366785	0.813811
-0.857365	0.996142	-0.548888
0.360032	0.913012	-0.535812
-0.823708	0.971109	-0.975636
-0.447501	0.928272	-0.453955
-0.915656	0.434168	-0.77958
-0.888107	-0.00843764	-0.498552
-0.527423	0.066567	-0.707856
-0.923217	0.980444	-0.9115
-0.38675	0.479287	-0.485441
-0.345322	0.59688	-0.459866
-0.781258	0.822356	-0.458466
0.15522	0.997888	-0.48001
-0.909027	0.923977	-0.701991
-0.385556	0.608993	-0.643762
0.661408	0.971459	-0.559711
-0.346398	0.999968	-0.807568
-0.225447	0.852363	-0.467502
0.924189	0.147694	-0.746654
0.952572	0.40449	-0.735136
0.120309	0.722501	-0.281646
0.978495	0.082897	-0.226782
0.127295	0.553649	-0.726778
0.549743	0.899655	-0.625757
0.824818	0.174492	-0.817708
0.980002	0.994224	-0.766386
0.779704	0.376107	-0.00468799
-0.762373	0.555884	-0.706367
0.771566	0.36179	-0.878537
0.897032	0.195043	-0.743741
0.781017	0.919481	-0.7641
0.41434	-0.656542	-0.653964
-0.248515	0.910515	-0.668256
0.685317	0.574204	-0.884387
0.473389	0.660267	-0.741724
-0.483085	0.970186	-0.874217
-0.0521392	0.188937	-0.633028
-0.883557	0.379502	-0.703654
0.18874	0.30059	-0.960055
0.462884	0.183126	-0.862416
-0.856761	0.605929	-0.821854
-0.456433	0.39777	-0.809711
-0.523032	0.403969	0.629037
0.851081	0.925417	-0.501421
0.156736	0.880415	-0.826013
0.225753	0.94527	-0.930452
-0.145949	0.860963	-0.659101
0.183642	0.837394	-0.883963
0.343441	0.994896	-0.785997
-0.257726	0.844769	-0.889102
0.321112	0.867867	-0.886137
0.26769	0.58166	-0.791754
-0.307385	0.914741	-0.762649
0.305582	0.992336	-0.762408
-0.348012	0.965295	-0.601767
-0.10519	0.906162	-0.926
-0.214171	0.687409	-0.540248
-0.630749	-0.336344	-0.77753
-0.919773	0.342784	-0.844818
-0.367031	0.977289	-0.769528
0.78513	0.737747	-0.711629
-0.901612	0.724293	-0.710759
-0.716425	0.869841	-0.638147
-0.66813	0.950661	-0.591741
-0.180617	0.942722	-0.619479
0.783771	0.74575	-0.879945
-0.504945	0.960934	-0.537837
-0.922526	0.943954	-0.820085
0.247104	0.944508	-0.394195
0.2827	0.590817	-0.906309
-0.639147	0.601895	-0.956044
0.800801	-0.138261	-0.583657
0.802249	0.0239587	-0.801699
0.322736	0.280149	-0.976247
0.865433	-0.234646	-0.551468
-0.170841	0.245334	-0.857305
0.778356	0.577182	-0.993443
0.591322	0.076963	-0.481182
0.821492	0.892598	-0.812617
0.980956	-0.0379737	-0.794876
-0.878121	0.351604	-0.795679
0.985719	0.0881978	-0.722933
0.925373	-0.0291722	-0.582033
0.951228	0.910097	-0.758069
0.802379	-0.93831	0.311054
0.274855	0.984732	-0.572539
0.934382	0.211108	-0.894155
0.144389	0.76873	-0.568703
0.0256611	0.702079	-0.952984
0.404882	0.09992	-0.484588
-0.521943	0.0232024	-0.775998
0.40632	0.101649	-0.637284
0.135397	0.275017	-0.326751
-0.657971	0.217073	-0.920196
0.058861	0.017948	-0.797187
-0.749997	0.0223348	-0.801787
0.85968	0.843062	-0.852065
-0.230859	0.326355	-0.853028
-0.615568	0.649288	-0.481088
0.400694	0.99749	-0.57166
0.412239	0.937182	-0.336304
0.706895	0.660183	-0.806411
0.522678	0.984915	-0.0983924
-0.628527	0.906732	-0.662333
0.965136	0.530996	-0.908589
0.11646	0.95267	-0.835752
0.460414	0.143803	0.0662977
0.948027	0.919136	-0.935916
-0.585871	0.894364	0.00137695
0.935351	0.977243	-0.327999
0.619838	0.996855	-0.724374
0.958446	0.3063	-0.939808
0.972955	-0.0106055	0.895912
0.618327	-0.109669	0.309591
0.987836	0.878117	0.475825
0.148746	0.50477	0.6463
0.412779	0.341867	0.221076
0.788641	0.946197	0.658123
-0.14303	0.95597	0.852288
0.768437	0.979037	0.44441
0.145271	0.786254	0.952808
-0.553543	0.842436	0.419552
0.428494	0.939355	0.724722
-0.954397	0.936646	0.519206
0.572093	0.155808	0.396349
-0.434702	0.888414	0.998794
0.868484	-0.0975602	-0.829975
-0.39454	0.537041	0.897392
0.0283005	0.852551	0.631736
0.0564788	0.710295	0.894745
0.918476	0.360358	0.889708
0.186431	0.804943	0.461815
-0.88573	0.753041	0.474187
0.95859	0.339443	0.509587
-0.258507	0.982203	0.518931
0.128624	0.12103	0.632919
0.749972	0.656787	0.470518
-0.216099	0.837743	0.474397
0.718516	0.853777	0.926118
0.262059	0.912924	0.716837
0.806101	0.385606	0.890687
0.899724	-0.315629	0.339948
0.699628	-0.000647044	0.398947
0.849629	0.670422	0.484938
0.241611	0.704121	0.22192
0.561337	0.18353	0.975835
0.909607	0.98384	0.508128
0.105647	0.752788	0.38915
0.948183	0.922911	0.146414
0.243105	0.975888	0.766333
-0.460555	0.607988	0.599341
0.557161	0.713012	0.352297
-0.965759	0.708623	0.180452
0.28991	0.0824595	0.886871
-0.41073	0.776159	-0.961543
0.60788	0.08729	-0.5379
0.91716	0.886637	-0.763363
-0.206683	0.811367	-0.957767
-0.580891	0.947326	-0.499834
-0.653742	0.999946	-0.834177
-0.465289	0.880754	-0.998682
-0.710616	0.938015	-0.454517
0.198553	0.975028	-0.853354
-0.633996	0.762359	-0.75262
-0.47885	0.830474	-0.782055
-0.73287	0.376713	-0.690405
-0.606478	0.995194	-0.544208
0.310551	0.91748	-0.798055
-0.559898	0.972371	0.370664
-0.52913	0.928464	-0.631358
-0.695908	0.445001	-0.868216
-0.299809	-0.020519	-0.599147
0.324671	0.0779853	-0.972236
-0.575161	0.982519	-0.45963
-0.862215	0.489395	-0.737869
0.50657	0.604152	-0.607871
-0.0155413	0.824591	-0.321811
0.808722	0.997976	-0.894771
-0.494192	0.925754	-0.758487
-0.856858	0.613839	-0.763343
0.998587	0.97342	-0.887968
0.508464	0.999856	-0.836244
0.631022	0.999925	-0.543086
-0.839491	0.413085	-0.529095
-0.548276	0.948389	-0.31546
-0.618178	0.0343451	-0.768732
-0.511938	0.935923	-0.0774113
-0.42902	0.711069	-0.712463
-0.340903	0.322701	-0.875499
0.745835	0.748852	-0.793315
0.780507	0.542722	0.0803513
0.480876	0.128867	-0.92345
0.85551	0.706347	-0.0528136
-0.269784	0.574704	-0.302429
0.837945	0.103953	-0.671986
0.547171	0.913747	-0.943323
0.832782	-0.0781917	-0.954131
0.932478	0.487581	-0.529963
-0.694325	0.680854	-0.657202
0.912618	0.71523	-0.731321
0.821377	0.813709	-0.447705
0.95753	0.215777	-0.811787
0.704105	-0.258105	-0.881878
0.0928042	-0.143928	-0.642565
0.899217	0.477596	-0.873858
0.480651	0.600907	-0.6018
-0.151349	-0.0496582	-0.870365
0.337779	0.914721	-0.709439
-0.65958	0.594317	-0.608092
0.547501	0.810645	-0.96063
0.472939	0.948306	0.74219
-0.875592	0.404861	-0.762893
-0.132053	0.546733	-0.7792
-0.819814	0.540922	-0.925759
0.916512	-0.129494	-0.866001
0.0561142	0.600707	-0.656422
0.936544	-0.0271176	-0.661538
0.83747	0.788232	-0.703794
0.648519	0.970262	-0.669647
-0.848829	0.542374	-0.769903
-0.433001	0.779831	-0.653134
0.191056	0.103615	-0.655767
0.219844	0.272152	-0.851837
0.871216	0.487943	-0.859948
0.345478	0.00871668	-0.76282
-0.802176	0.478523	-0.558375
0.991031	0.743646	-0.588122
-0.0964151	0.281411	-0.664942
0.289781	0.950391	-0.409083
0.843383	0.211445	-0.89805
-0.349491	0.566381	-0.639962
0.814352	0.327195	-0.546905
0.409757	0.203738	-0.311364
0.892047	0.984538	-0.880023
0.92462	-0.90621	-0.540254
0.628341	0.964532	-0.551617
0.919592	0.447401	-0.341074
0.282686	0.860356	-0.957766
0.457395	0.824039	-0.924904
0.850619	0.301989	-0.671621
-0.0431278	0.271004	-0.869699
0.912307	0.328649	-0.99821
0.282169	0.417762	-0.653137
-0.564067	0.450772	-0.890577
0.459179	0.266365	-0.962761
-0.992336	0.270586	-0.52847
0.441182	0.911807	-0.707454
-0.359258	0.549718	-0.871815
0.724946	0.968498	-0.808839
0.963077	0.139906	-0.779132
0.986379	0.261731	-0.652331
-0.530434	0.282136	-0.654799
0.763041	0.110024	0.172796
-0.255817	0.834648	-0.432168
0.32799	0.802816	-0.933202
0.375937	0.946893	-0.489047
0.845844	0.974989	-0.892537
0.493907	0.804407	-0.528039
-0.703715	0.914647	-0.843888
0.985815	0.859501	-0.687962
0.0696352	0.614715	-0.32889
0.458371	0.496456	-0.957809
0.852394	0.959782	-0.866068
-0.359458	0.812654	-0.87003
0.813082	0.852849	-0.756971
0.481181	0.76092	-0.872299
0.922836	0.465251	-0.335109
0.817385	0.03766	-0.652693
0.382233	0.181152	-0.373326
0.903907	0.958425	-0.872874
0.517318	0.3663	-0.140146
0.19073	0.740018	-0.538762
0.672616	0.608458	-0.963782
-0.296349	0.925224	-0.912828
0.886083	0.763928	0.0366756
0.515335	0.36017	-0.944512
-0.773503	0.975502	0.122239
0.190513	0.945055	-0.37562
-0.986684	0.947483	-0.825859
0.614738	0.55566	-0.913183
-0.0919077	0.877332	-0.732588
0.761245	0.087689	-0.262748
0.918913	0.776464	-0.552392
0.916859	0.456589	-0.880219
-0.748314	0.947481	-0.261856
0.872711	0.247099	-0.565669
0.959039	0.319914	-0.87127
-0.249045	0.757334	-0.0594689
-0.564098	0.851144	-0.733244
-0.555853	0.960277	-0.578142
0.813578	0.930998	-0.44319
-0.446136	0.863993	-0.388283
-0.942418	0.899136	-0.218291
0.579977	0.774107	-0.544568
-0.780299	0.643672	0.0763428
-0.504117	0.361929	-0.511865
0.23219	0.97883	-0.65034
0.273163	0.788957	-0.200461
0.207489	0.867232	-0.884281
-0.317228	0.797838	-0.0595446
0.284414	0.343752	-0.503679
0.614307	0.155	-0.258329
0.847313	0.0340952	0.134886
0.389563	0.942189	-0.708236
-0.0785534	0.285498	-0.546846
0.862913	0.630696	-0.553492
0.922494	0.634332	-0.801844
0.674479	0.94162	-0.539549
0.799127	0.782383	-0.366284
-0.0703906	0.366241	-0.227982
0.10759	0.954495	0.111663
0.842152	0.959506	-0.555942
-0.603806	0.960994	0.347856
-0.361067	0.424718	-0.489312
-0.590739	0.852281	-0.783798
0.0427395	-0.0543979	-0.705536
0.527982	0.821441	0.504153
0.787755	0.48887	-0.685928
0.127648	0.959389	0.293268
0.0420224	0.299354	0.111805
0.677428	0.186537	-0.67206
0.495978	0.988669	-0.690637
-0.191074	0.181517	-0.172141
-0.824127	0.613341	0.365375
-0.867809	0.375848	0.0707468
0.117424	-0.0514923	-0.384681
-0.850852	0.567441	0.336523
-0.39008	0.419163	0.0864876
-0.193734	-0.049254	-0.395127
-0.852218	0.823839	0.587658
-0.892974	-0.160637	-0.442583
-0.405405	0.315363	0.0191873
0.487513	0.550363	0.224896
-0.389526	0.573132	0.276291
-0.664453	0.690349	0.433841
-0.430214	0.148774	-0.141766
0.0441021	-0.290668	-0.138971
0.666915	-0.16542	-0.36753
-0.286986	0.309924	-0.0250596
-0.636889	0.562392	0.303582
0.831519	-0.182073	-0.505544
0.466799	0.826482	0.588404
0.999664	0.43323	0.131914
0.0781426	0.689016	0.41094
-0.627348	0.912585	0.716721
0.816353	0.23174	-0.105465
0.816078	0.38023	0.0764156
0.173973	0.373849	0.0689263
-0.886146	-0.225939	-0.514527
-0.672659	0.454713	0.118605
-0.525526	-0.0265655	-0.209966
-0.155688	0.659805	0.410988
0.0863376	0.913018	0.718081
0.823298	0.375568	0.0686579
-0.669772	0.982278	0.864676
-0.0611969	0.0690859	-0.183386
-0.315675	0.061973	-0.253736
0.657514	0.115421	-0.176997
-0.542206	0.968468	0.936754
0.528713	0.805244	-0.0682629
0.548947	0.927499	0.460182
0.661442	0.9332	0.717401
0.652005	0.764844	-0.239249
-0.535184	0.980498	-0.10686
0.96016	0.927716	-0.893683
0.262373	0.759093	-0.546354
0.600882	0.684018	-0.782101
0.977327	0.904615	-0.984682
-0.640168	0.956167	-0.530901
0.961349	0.912297	-0.806379
0.707647	0.821719	-0.964672
0.993982	0.735499	-0.386239
0.918526	-0.336869	-0.751022
0.464282	0.435793	-0.790462
0.994709	0.982068	-0.71244
0.27022	0.701224	-0.667371
0.238404	0.831515	-0.521177
0.667748	0.761596	-0.653245
-0.321665	0.921827	0.167682
0.726645	0.866024	-0.490689
0.265238	0.620311	-0.862714
-0.684656	0.980458	-0.422476
0.255632	0.924994	-0.923569
-0.946766	0.927022	-0.386538
0.708324	0.704611	-0.748292
-0.28335	0.982172	-0.562159
0.922182	0.391555	-0.189668
0.982969	0.806182	-0.898833
0.863285	0.644772	-0.777626
-0.646648	0.931281	-0.78265
0.923585	0.440641	-0.806464
0.933546	0.607851	-0.787214
0.939946	0.920246	-0.376334
0.386996	0.87736	-0.522901
-0.334102	0.282577	-0.223284
-0.440052	0.26373	-0.785715
0.175258	-0.0702371	0.01798
0.202914	-0.130443	-0.556477
0.873336	-0.17879	-0.924509
0.328951	-0.173778	-0.860136
-0.8102	0.0831306	0.191279
0.987938	0.103768	-0.886683
-0.113256	0.292792	0.16188
0.272146	0.4314	-0.223261
0.836801	-0.219072	-0.78415
-0.3418	0.281315	-0.871314
0.808268	0.0685847	-0.179075
0.397889	0.0764939	-0.865931
0.884548	0.632583	-0.714417
0.927608	-0.927994	-0.335979
0.644175	0.622927	-0.903361
0.915371	-0.0228254	-0.57898
0.267307	0.791928	-0.0838926
0.476259	0.173956	-0.73811
0.861716	0.315008	0.378962
-0.0219052	-0.090247	-0.728314
0.913844	0.179004	-0.525535
0.266969	0.598583	-0.727864
-0.546511	-0.0688901	-0.814816
0.477859	-0.132055	0.240214
-0.989551	-0.133098	-0.461122
0.423484	0.332208	0.61552
-0.375777	0.182221	-0.566065
0.715928	0.749547	-0.0183159
0.961512	-0.00134287	0.133839
0.989068	0.412082	-0.721446
-0.512578	-0.122537	-0.733864
0.750056	0.440193	-0.732494
0.999769	0.689691	-0.518466
0.952997	-0.277705	-0.529505
0.691534	-0.356499	-0.719589
-0.0399333	0.521538	-0.714698
0.928074	0.120324	0.349805
-0.351512	0.516921	-0.525871
0.192405	0.876053	0.602158
0.229596	0.728849	-0.850484
0.893483	0.36663	-0.691812
0.355824	0.835148	-0.70798
-0.805649	0.756032	-0.685588
0.994566	0.323532	0.401276
-0.0876297	0.985256	-0.533727
0.30689	0.0766155	-0.646762
0.827806	0.680208	-0.591877
-0.310737	0.830176	-0.415189
0.793007	0.864134	0.349654
0.392828	0.927635	-0.739029
0.889317	0.336617	-0.684295
0.886548	-0.251179	-0.227095
0.561652	-0.0587876	0.0791755
0.903571	0.677659	0.544689
0.371948	0.658318	0.287314
0.390995	0.157696	-0.153016
0.812208	0.985223	0.502738
-0.0962382	0.770362	0.324246
0.930748	0.929201	-0.152641
0.371543	0.95902	0.763269
-0.624648	0.615933	-0.243765
0.389764	0.731874	0.2283
-0.997873	0.727315	0.460253
0.466748	0.0432892	0.490381
-0.271452	0.772653	0.620898
0.710079	0.0246547	0.0675113
0.944646	0.906442	-0.254405
0.979595	0.997713	-0.223384
-0.594765	0.728965	0.212512
0.780866	0.969652	0.495825
0.995502	0.206046	-0.279595
0.977964	0.475014	0.765521
0.653405	0.515795	0.346672
-0.11562	0.907653	0.613786
0.927017	0.63957	0.867045
0.993884	0.351997	0.132574
-0.424058	0.594276	0.292113
0.997955	0.786345	0.28533
0.99337	0.887403	-0.312377
-0.174369	0.856529	0.359793
0.987104	0.823919	-0.0766873
0.372849	0.777532	0.591827
0.348308	0.642661	0.866497
0.936033	0.51551	0.286542
0.980274	0.189429	0.9598
0.7167	0.925209	-0.0011796
-0.91026	0.633071	-0.0338571
0.735275	0.7605	0.0265652
0.971751	0.703096	0.994531
0.66045	0.131951	0.181113
0.356399	0.376674	0.515119
-0.220431	-0.148451	0.862075
0.590117	0.839269	-0.0747472
0.153551	0.0556452	0.144976
-0.443006	0.492873	-0.303509
-0.154531	0.501408	0.0292613
-0.811406	0.862656	-0.245999
-0.0940648	0.661476	-0.605859
0.14132	0.194209	-0.0170145
-0.614861	0.859193	-0.17507
-0.402608	0.887365	-0.514767
-0.310532	0.888667	0.333818
0.932986	0.268397	-0.370636
0.113673	0.711151	-0.308965
0.837271	-0.254085	0.00375374
0.457683	0.743642	-0.0190247
0.0891054	0.352044	0.126699
-0.591169	0.884449	-0.0897195
0.77818	0.182528	-0.331932
0.250018	-0.0239334	-0.180296
0.377519	0.938779	-0.295708
-0.510328	0.972584	0.30868
-0.804938	0.00101308	-0.547038
0.579603	0.742421	0.341351
0.23472	-0.561592	-0.184702
0.249106	0.39171	0.132728
-0.289283	0.997703	0.574088
0.989428	0.680823	-0.371465
0.985272	0.826258	-0.241616
-0.335707	0.890228	-0.248149
0.954322	0.622337	-0.464446
0.540163	0.925243	-0.11727
0.164064	0.955198	-0.00632482
0.988384	0.691258	0.0869745
0.96341	0.813672	0.504101
0.557988	0.791302	-0.245876
-0.837824	0.929113	0.679681
0.578549	0.828514	-0.0662803
0.905399	0.721248	-0.538191
0.500069	0.864196	-0.496047
0.154499	-0.519038	0.805099
-0.401287	0.615989	-0.283671
0.412337	0.91826	0.657032
0.168452	0.801926	0.484299
-0.596036	0.899155	-0.576493
-0.356532	0.698872	-0.24972
-0.865603	0.82124	0.605702
-0.264135	0.791136	0.831525
0.156059	0.615447	0.713259
-0.565596	0.918006	0.400548
-0.557094	0.822645	0.774505
-0.12645	0.825449	0.778713
0.891028	0.82003	0.410663
0.253828	0.94587	0.978188
0.706041	0.580905	0.225502
0.265698	0.691356	0.654483
-0.109298	0.592942	0.87114
-0.550708	0.832039	0.85856
0.66212	0.385898	0.901645
0.0551962	0.764899	0.484977
0.211955	0.833888	-0.410442
-0.677318	0.762763	0.111052
-0.856344	0.246421	0.695157
0.405842	0.976431	0.778341
0.0384725	0.284034	0.27006
0.0618704	0.573608	0.982193
0.978135	0.596263	0.75423
-0.131772		0.925834
0.561461		0.989071
0.617685		0.635218
0.660195		0.715215
0.709186		0.711461
-0.443971		0.183525
0.882651		0.809483
0.359179		0.196785
0.695698		0.868766
0.844284		0.993743
-0.46285		0.715168
0.805379		0.948245
0.628939		0.367836
0.913085		0.473732
0.653609		0.489388
0.0706008		0.889008
0.845005		0.689268
0.664783		0.479314
-0.145471		0.984965
0.385052		0.333003
-0.604879		0.657919
0.706693		-0.334033
0.6598		-0.455995
-0.935286		-0.609256
-0.140654		-0.708324
-0.876699		-0.523353
0.823633		-0.459011
0.174229		-0.471844
0.811482		-0.101821
0.810757		-0.0715804
0.725476		-0.676629
-0.917495		-0.264046
0.959188		-0.410385
0.812639		-0.33476
0.939623		0.104114
0.174136		-0.602914
-0.621146		0.233098
0.89277		-0.561559
0.799951		0.30986
0.848779		-0.374203
0.595251		-0.0846475
0.477812		-0.565255
-0.0552009		-0.27674
0.917837		0.244274
0.95124		-0.608791
-0.0181529		-0.608525
0.954449		-0.611422
0.281846		-0.174111
0.380049		-0.373675
0.879315		0.381891
0.974526		-0.393688
0.623639		0.0760603
-0.674238		-0.605021
0.614198		0.229511
0.826636		0.216588
0.630414		-0.767348
0.205282		-0.799852
-0.454179		0.392755
0.511104		-0.457775
0.536543		0.821035
-0.662815		0.0289169
-0.26192		-0.903732
-0.96406		-0.313545
0.0400928		-0.169288
0.525938		-0.860352
-0.844652		-0.708478
-0.639146		-0.330485
-0.354559		-0.899031
0.975718		-0.570703
0.46191		-0.0758879
0.729757		-0.729579
0.383183		0.388054
0.101101		-0.723357
-0.837642		-0.515638
0.818683		-0.72022
0.257112		-0.807778
0.47097		0.251553
-0.530565		-0.472106
-0.964761		0.624449
0.543076		-0.558746
0.237306		-0.00575
0.294707		0.141728
0.912943		-0.712696
0.915951		-0.727599
0.734437		-0.724191
-0.766517		-0.508221
0.808493		-0.522624
0.79025		-0.713683
0.181678		-0.708787
0.838813		0.358151
-0.0679318		-0.516682
0.677438		0.611909
0.612856		-0.84427
0.787253		-0.683065
0.944441		-0.701941
-0.945204		-0.678135
0.96417		0.412147
0.94509		-0.529211
0.882613		-0.643278
0.790474		-0.584892
0.332819		-0.406444
0.886824		0.359664
-0.0561495		-0.730865
0.0942994		-0.683706
0.385834		-0.217056
-0.437841		0.688374
0.2709		0.996122
-0.0656811		0.972867
-0.498186		0.743654
0.13447		0.99065
-0.643851		0.93092
0.791395		0.599455
-0.361989		0.907308
0.978279		0.189293
0.817022		0.963993
0.519802		0.892886
-0.453852		0.98095
0.844758		0.981149
0.63586		0.312849
0.634357		0.0422406
0.00282366		-0.0917615
-0.436739		0.919289
0.854178		0.457218
0.629125		0.413604
0.603763		0.899612
0.843243		0.983161
0.717006		0.961531
0.672882		0.705757
0.656656		0.894047
-0.22707		0.974476
0.982473		0.972641
0.995273		0.214727
-0.152946		0.90395
0.986171		-0.103953
0.387637		0.990314
0.318645		0.817387
0.947105		0.971514
0.996012		0.695189
0.645935		0.14249
-0.803235		0.852085
0.652702		0.892283
0.90948		0.549081
0.616701		0.844271
0.238287		-0.0981149
-0.383973		0.840428
0.51736		0.826966
0.336553		0.723177
-0.597518		0.0447342
-0.264748		0.546224
-0.915801		0.281354
-0.0833153		-0.169963
0.324731		0.509497
-0.720456		0.306705
-0.564229		-0.184619
-0.28564		0.753069
0.962637		-0.290405
0.315469		0.225833
0.770562		0.436795
0.37982		0.480294
0.0402608		0.616496
-0.706336		0.0183695
0.782076		-0.204454
0.203753		-0.273868
0.382079		0.197211
-0.57914		0.452013
-0.911664		-0.316965
0.527169		0.754138
0.185627		0.3405
0.222586		0.602624
0.9776		0.846849
0.979031		0.117341
0.639558		0.286446
0.97518		0.279464
0.741937		-0.35627
-0.440421		0.337978
0.704009		-0.128452
0.731415		0.59108
0.525504		0.855724
0.814803		0.280046
-0.341542		0.955153
0.884037		-0.052494
0.4803		-0.0415495
0.780921		0.0259542
0.97018		0.990282
-0.713588		0.156746
0.953835		0.474339
0.816822		0.854515
0.987089		-0.0642779
0.792242		0.111268
0.223721		0.694071
0.949504		0.596204
0.391011		0.79681
-0.0206789		0.936653
0.448585		0.621883
-0.558919		0.730026
0.595002		0.794846
0.383793		0.324812
-0.813183		0.447265
-1.50091e-05		0.834808
-0.865757		0.578397
0.868126		0.635735
-0.0742956		0.520122
0.958751		0.315726
0.900612		0.221298
0.719877		0.13349
-0.781113		0.811025
0.991023		0.100289
0.824122		0.709332
0.897597		0.315651
0.143619		0.757373
-0.569226		0.510756
0.964663		0.0296922
0.813512		0.852185
0.831503		0.794199
0.742896		0.798184
0.605901		0.530609
0.942745		0.674459
0.744983		-0.00346732
0.87996		0.551697
0.722436		0.141485
-0.134632		0.796461
0.733607		-0.0732157
0.699655		0.194466
-0.821921		0.943169
0.600385		0.928781
0.925896		-0.258843
-0.432496		0.765183
0.884783		-0.510439
0.62878		0.167202
0.0201124		0.936517
-0.580032		0.674498
0.0638448		-0.905225
0.56708		-0.844105
-0.0785007		-0.877111
-0.333667		-0.760806
-0.591475		-0.785241
-0.147141		-0.958784
-0.165854		-0.789523
-0.660534		-0.903811
-0.727275		-0.58969
-0.62658		-0.830965
-0.777941		-0.996518
-0.17633		-0.940595
-0.0600168		-0.895999
-0.623291		-0.740585
0.468692		0.473435
0.466341		-0.39903
0.276607		-0.918288
0.213125		-0.841704
-0.293262		-0.67975
-0.646209		-0.909237
-0.0603158		-0.892457
0.099594		-0.9453
-0.517288		-0.844991
-0.398824		-0.89043
-0.926092		-0.875974
-0.60616		-0.875856
-0.176415		-0.578076
-0.529139		-0.981322
-0.523938		-0.413561
0.693991		-0.865463
0.811501		-0.844318
-0.116575		-0.881177
0.572944		-0.692303
0.302019		-0.616855
0.688462		-0.768967
0.0339687		-0.73772
-0.563798		-0.571798
0.973609		-0.94279
0.961096		-0.359632
-0.099474		-0.831461
0.968334		-0.56796
0.271566		-0.93192
0.438903		0.147068
0.872265		-0.578229
0.946451		-0.291633
0.800418		0.201411
-0.961607		-0.583746
0.822722		-0.225688
0.997659		0.336657
0.73473		-0.664444
0.495398		0.573123
-0.0505316		-0.267936
0.688509		-0.292189
0.0578567		-0.435207
-0.282806		-0.594777
-0.00088329		0.311607
-0.708854		-0.188912
-0.0129434		0.612808
0.045953		-0.145764
-0.569038		-0.117134
-0.239913		0.508025
-0.400229		-0.656072
0.906732		-0.342419
-0.0499961		-0.531842
0.901505		-0.654584
0.570006		-0.0745521
0.204504		-0.298323
-0.537568		-0.290646
0.805126		0.608019
0.35678		-0.219318
0.442478		0.496946
-0.379811		-0.600089
-0.702915		-0.741077
0.6672		-0.286475
0.344002		-0.860516
0.34326		0.404773
0.985202		0.0126269
0.932298		-0.101138
0.61105		-0.880317
0.850773		-0.0378422
0.920528		-0.106858
0.931961		-0.765492
0.792315		-0.0971138
0.614699		0.0807245
-0.591888		-0.994047
0.747957		-0.603049
0.757846		-0.793643
0.424935		-0.931214
0.832682		-0.552516
-0.268442		-0.884001
0.841529		-0.991734
0.523082		-0.571173
0.788969		-0.856885
0.99268		-0.769476
-0.818163		-0.862028
0.989766		-0.759086
0.880927		-0.628867
0.979721		-0.853603
0.831338		0.467506
0.299676		-0.649462
0.961271		-0.897125
0.217837		-0.717627
0.0516183		-0.954268
0.463182		-0.578111
-0.504233		-0.778122
0.503839		-0.698983
0.209737		-0.471615
-0.703939		-0.910765
0.0801065		-0.789227
-0.817284		-0.793196
0.84919		-0.876384
-0.210836		-0.897264
0.993526		-0.587584
0.906812		-0.604752
0.681958		-0.452386
-0.665434		-0.799484
0.95945		-0.226655
0.790412		-0.763015
0.829941		-0.856508
0.120817		-0.776001
-0.510707		-0.0780001
0.957383		-0.958552
0.781519		-0.185301
0.781261		-0.434628
0.78784		-0.627502
0.646472		-0.985268
0.863817		-0.81323
0.712908		-0.478136
0.952152		-0.729209
0.731979		-0.963218
0.982385		-0.477386
0.115323		-0.727772
0.85384		-0.916069
-0.431772		-0.271782
0.626124		-0.688828
0.560826		-0.75097
-0.847006		-0.607521
0.466199		-0.583497
0.857745		-0.433201
-0.435853		-0.549773
0.740362		0.0446762
0.465764		-0.421491
0.043859		-0.801161
-0.649218		-0.279025
0.106914		-0.880922
0.545914		-0.269659
-0.0969301		-0.688151
-0.176375		-0.462391
-0.271056		-0.0463538
-0.103648		-0.846737
-0.522606		-0.724726
-0.324907		-0.730162
-0.515156		-0.757038
-0.32745		-0.69673
-0.794791		-0.288135
-0.532184		-0.445061
0.220625		-0.0968257
-0.280149		-0.731909
0.475692		0.14235
0.28269		-0.458276
-0.10207		-0.90599
0.214628		-0.847763
-0.223215		0.317507
-0.579897		-0.81225
0.234217		0.296691
-0.0199321		-0.10317
-0.477361		-0.804854
-0.468043		-0.784442
-0.739839		-0.529754
-0.303455		-0.388036
-0.168662		-0.617003
-0.482013		-0.833091
-0.519784		-0.430503
0.598191		-0.528503
0.678328		-0.681881
-0.285714		-0.0729508
0.334649		-0.373691
0.366668		-0.671618
0.514607		-0.350041
-0.0371594		-0.416258
0.922758		-0.291246
0.575866		-0.17416
0.102989		-0.347281
-0.124967		-0.085772
-0.218313		-0.632193
-0.293733		0.115281
-0.845816		-0.629607
-0.400516		-0.0622413
0.662288		-0.566795
-0.856222		-0.272954
-0.0243321		0.23065
-0.39612		-0.688919
-0.63592		-0.613994
0.0961698		-0.618882
-0.577334		-0.469329
-0.283987		-0.463054
-0.752457		0.0743746
-0.544699		-0.332855
-0.0933706		0.11564
-0.689243		-0.615951
-0.792785		0.31753
0.0573411		-0.0812283
-0.454712		-0.824659
0.406724		-0.809018
-0.860224		0.488957
-0.792409		-0.58397
0.871472		0.65202
0.0723823		0.0862508
0.867687		-0.861137
-0.570574		-0.497032
-0.253128		0.651568
-0.549157		0.998985
-0.703155		0.959587
-0.774914		0.708266
0.865713		0.995613
-0.779549		0.911738
-0.80875		0.556316
-0.926586		0.913095
-0.382304		0.140552
0.429379		0.950885
-0.75887		0.876153
-0.799174		0.973323
-0.860624		0.983336
-0.252989		0.273107
-0.138332		0.0666136
-0.923974		-0.13622
-0.492336		0.897133
-0.369586		0.436813
-0.335802		0.365112
-0.763399		0.904805
0.430415		0.972083
-0.262152		0.958919
-0.635794		0.713223
0.623789		0.86902
-0.843076		0.961582
0.644551		0.959348
0.56976		0.164441
-0.474371		0.883797
0.534948		-0.142693
0.451372		0.993696
0.0111064		0.829231
0.602397		0.95784
0.488765		0.718246
0.447152		0.101933
-0.864465		0.82623
0.511125		0.873328
0.724262		0.577159
0.297593		0.815801
0.355621		-0.103233
0.23884		0.853911
0.346893		0.813111
-0.64899		0.689001
0.116842		-0.940215
0.0179832		-0.835396
-0.140532		-0.956546
-0.397025		-0.952898
-0.658272		-0.80657
0.161642		-0.983848
0.168151		-0.911516
0.0311011		-0.750706
0.358653		-0.622367
-0.53348		-0.942785
0.549821		-0.939068
0.264656		-0.923173
-0.0876282		-0.835956
0.200526		-0.659383
0.24533		0.228793
0.00366883		-0.349898
-0.0823039		-0.994948
-0.306462		-0.619862
-0.122056		-0.801684
0.262511		-0.750472
0.00391835		-0.947843
-0.0663635		-0.8671
0.651533		-0.576378
0.617045		-0.996371
-0.0352956		-0.954409
0.288497		-0.956335
0.706961		-0.653198
0.491108		-0.97419
0.289874		-0.294627
0.641115		-0.829243
0.717861		-0.624575
0.4573		-0.959306
0.84589		-0.419639
0.395626		-0.521737
-0.642238		-0.956672
-0.436745		-0.925815
-0.484646		-0.252062
0.381293		-0.993634
-0.419204		-0.0117309
-0.596338		-0.626837
0.314854		-0.813021
-0.614842		-0.947935
-0.498015		-0.658703
0.190831		-0.492604
-0.00700903		-0.718829
0.210623		-0.912694
-0.163927		-0.520594
0.146109		-0.654787
0.600216		-0.783609
0.971288		-0.21112
0.301738		-0.471559
-0.628065		-0.761317
0.995892		-0.495479
0.833728		-0.541176
0.820938		-0.412657
0.39055		-0.307137
-0.622749		-0.225479
0.498506		-0.173158
0.999021		-0.745324
-0.319883		-0.0452407
-0.458594		-0.721143
-0.936758		-0.202561
0.0585832		-0.673794
0.413703		-0.407068
0.530032		0.0784018
0.533132		-0.794735
-0.145234		-0.715627
0.434331		-0.720357
0.162211		-0.558494
0.817477		-0.599009
0.818169		-0.024732
0.240583		-0.445088
0.453134		-0.0242376
0.362168		-0.718786
-0.388837		0.193373
-0.54005		-0.202082
-0.165163		-0.900048
-0.639752		-0.876056
0.142637		0.373801
-0.555776		-0.709183
-0.0125495		0.536544
-0.589963		-0.0480487
-0.225811		-0.892798
0.0748763		-0.631302
-0.238715		-0.719972
0.10911		-0.718203
0.204323		-0.879673
-0.212401		-0.944165
0.568071		-0.740911
0.618297		-0.809406
0.668272		-0.787119
0.713139		-0.464865
-0.464929		-0.399255
0.910683		-0.911344
0.350815		-0.670614
0.692408		-0.74353
0.884122		-0.648209
-0.506914		-0.313515
0.84908		-0.216913
0.657119		-0.0721538
0.943803		-0.876313
0.713637		-0.164576
0.143885		-0.672739
0.887296		-0.454978
0.600744		-0.848456
-0.0780622		-0.633272
0.442136		-0.16802
-0.564312		-0.905723
0.719305		-0.877933
0.595631		-0.880825
-0.904152		-0.476304
-0.0706502		-0.754873
-0.903063		0.0467652
0.817965		-0.678387
0.0916999		-0.290377
0.84735		-0.878865
0.856096		-0.0852355
0.761312		-0.17358
-0.882224		-0.976774
0.969386		-0.976178
0.847326		0.10284
0.954153		-0.817705
0.2135		0.469491
-0.580046		-0.318394
0.927708		-0.973324
0.835736		-0.711194
0.875973		0.0629768
0.605514		0.170627
0.475884		-0.033564
0.996399		-0.323242
0.713278		0.0920826
0.720123		0.103255
0.632227		-0.160452
0.963279		0.514602
-0.125631		0.00708058
0.634851		-0.116132
0.896919		0.300811
-0.264491		0.202982
-0.906749		0.297559
0.0232858		0.299753
-0.0936449		-0.63535
-0.194986		0.163449
-0.829492		-0.0239167
-0.863062		0.649848
0.279982		-0.182157
-0.825004		0.528311
-0.537081		0.025455
-0.0428935		0.345865
-0.897522		0.770613
-0.871735		-0.0974893
-0.304375		-0.0312908
0.488769		-0.0361944
-0.297527		-0.093291
-0.644562		0.18085
-0.311122		0.329142
0.157843		0.237909
0.736068		0.660082
-0.16906		-0.0300217
-0.540824		0.759982
0.881299		0.309503
0.587391		-0.307394
0.989877		-0.310694
0.242008		0.8492
-0.53084		0.0369301
0.709556		0.861422
0.862755		0.623777
0.020256		-0.469424
-0.83316		0.112525
-0.680737		0.608011
-0.44789		0.845379
-0.0272115		0.727903
0.239688		0.413099
0.718761		0.790553
-0.563309		0.788153
0.0897752		0.415234
-0.161545		0.98316
0.772154		0.217869
0.986204		0.67093
-0.207582		0.875871
0.110708		0.869091
0.0402656		0.912143
-0.802171		0.474656
-0.879808		-0.389579
-0.488314		0.0958773
-0.933548		0.706696
-0.384612		0.766634
-0.903285		0.27075
-0.457994		0.986583
-0.720692		0.768164
-0.690044		0.933813
-0.416974		0.984985
-0.430208		0.647399
0.274544		0.729918
-0.189557		0.726158
0.858561		0.178323
-0.446614		0.816441
0.753671		0.17881
-0.142075		0.881071
-0.128228		0.995116
-0.666297		0.729619
-0.236172		0.947658
0.697314		0.354169
-0.848963		0.489885
0.144517		0.507831
-0.155659		0.884932
-0.801016		0.696708
0.470746		0.456474
-0.802053		0.987941
-0.420555		0.355131
-0.784918		0.660256
-0.984835		-0.884526
-0.869237		-0.61835
-0.872691		-0.834549
0.171455		-0.996107
-0.721821		-0.608692
-0.931416		-0.841395
-0.226403		-0.947226
-0.718765		-0.443551
0.172192		-0.688202
0.201155		-0.84557
-0.736683		-0.741191
0.841499		-0.720566
-0.250343		-0.586314
0.728963		-0.602914
-0.691044		0.102802
-0.924865		-0.408004
-0.898242		-0.89689
0.154492		-0.400296
-0.572931		-0.884744
-0.896358		-0.441841
-0.748276		-0.802783
-0.718758		-0.616519
-0.216506		-0.225234
-0.840811		-0.929343
-0.902944		-0.830716
-0.850364		-0.835157
-0.204507		-0.746806
0.00202084		-0.815842
-0.534614		-0.295614
-0.0324765		-0.592798
-0.693043		-0.278079
-0.0719263		-0.837313
-0.676223		-0.0416921
0.438053		-0.491883
-0.35772		-0.958362
-0.722936		-0.907929
0.233784		0.137836
0.464432		-0.903134
-0.317667		0.208993
-0.727385		-0.28368
-0.599968		-0.840976
-0.326381		-0.867039
-0.6269		-0.647856
0.260355		-0.47424
0.268209		-0.703738
0.756689		-0.905429
0.384791		-0.503175
-0.717318		-0.63896
0.955397		-0.777031
-0.0325505		-0.190082
0.316498		-0.469891
0.889935		-0.747335
-0.492612		-0.477881
0.877091		-0.523005
0.505462		-0.39307
0.90222		-0.299739
0.987059		-0.231486
0.723985		-0.174116
0.952217		-0.731271
0.078519		-0.0307805
0.543605		-0.718022
0.875424		-0.181507
0.0111064		-0.657775
0.810737		-0.387383
0.0767582		0.099201
-0.446798		-0.782046
0.555439		-0.700472
-0.94897		-0.705302
0.43626		-0.557635
-0.526723		-0.582743
0.786743		-0.0237686
0.987583		-0.426013
0.952592		-0.00277538
-0.404679		-0.703688
0.744185		0.214357
0.973721		-0.197379
0.893053		-0.890531
0.650093		-0.865708
-0.00243489		0.3936
0.943142		-0.695837
0.975348		0.544885
0.949167		-0.0265852
0.321197		-0.885221
0.118642		-0.619224
0.734482		-0.648842
0.233999		-0.558364
0.742014		-0.762221
0.231296		-0.912963
0.822319		-0.589959
-0.4148		-0.685372
0.448974		-0.761564
0.831479		-0.271369
-0.304682		-0.413254
-0.666862		-0.805362
0.215363		-0.524838
0.539347		-0.59045
0.784893		-0.474987
0.12907		-0.266259
-0.965561		-0.270827
-0.636073		-0.101233
0.753242		-0.772374
0.757585		-0.0373544
0.393869		-0.679758
0.829671		-0.261301
-0.247851		-0.720323
0.82435		-0.460652
0.528727		0.0316253
0.782932		-0.816897
0.993102		-0.759652
-0.843347		-0.763746
0.994316		-0.500768
0.892686		-0.625556
0.971102		0.0416752
0.840059		-0.51043
0.325253		-0.0857642
0.959314		-0.761481
0.161312		0.124655
0.0780573		-0.149028
0.468546		-0.920811
-0.479885		-0.909379
0.475045		0.308225
0.153037		-0.721614
-0.663577		0.560349
0.108684		-0.11384
-0.798532		-0.931176
0.83488		-0.626875
-0.254933		-0.889611
0.996898		-0.601629
0.90419		-0.656238
0.668459		-0.621425
-0.623254		-0.514439
0.942225		-0.811121
0.776864		-0.766449
0.804546		-0.764534
0.117467		-0.748491
-0.485184		-0.58992
0.949455		-0.901239
0.768647		-0.755934
0.762472		-0.694222
0.793383		-0.904179
0.650948		0.7582
0.83308		-0.65861
0.694724		-0.752896
0.967422		-0.975184
0.7265		-0.725293
0.969853		-0.778271
0.135589		-0.674933
0.864702		-0.78236
0.998299		-0.822109
0.142724		-0.724838
-0.592525		-0.653601
0.504907		-0.654406
0.105674		-0.709867
0.870062		-0.865857
-0.397139		-0.695887
-0.735398		-0.640208
0.830958		-0.742472
-0.604141		-0.66331
0.651816		-0.602588
0.66334		-0.833641
0.528263		-0.562876
0.75146		-0.490018
-0.391726		-0.524577
0.900662		-0.84138
0.403462		-0.637117
0.701461		-0.70658
0.99849		-0.274341
-0.756729		-0.908529
0.991737		-0.776765
0.813809		-0.570046
0.994184		-0.564581
0.891743		-0.458072
0.402848		-0.477509
0.989478		-0.727025
0.209547		-0.616193
0.163146		-0.789369
0.575139		-0.632609
-0.40359		-0.488425
0.602871		-0.850426
0.202782		-0.706786
-0.676981		-0.678589
0.187799		-0.838395
-0.880478		0.790689
0.780617		-0.589253
-0.279039		-0.646523
0.973312		-0.988068
0.955207		-0.571825
0.772739		-0.804069
-0.63701		-0.595095
0.942899		-0.763813
0.863513		-0.896014
0.879176		-0.604205
0.253255		-0.562977
-0.412354		-0.562391
0.986179		-0.576055
0.856658		-0.791379
0.852086		-0.661187
0.697901		-0.618847
0.537757		-0.804744
0.869459		-0.571342
0.625482		-0.709462
0.925943		-0.777617
0.635723		-0.415675
0.97831		-0.354887
-0.0155645		-0.662713
0.779091		-0.733785
0.990877		-0.744019
-0.0051511		-0.766287
-0.677163		-0.133522
0.397496		-0.80572
0.179059		-0.807225
0.906484		-0.900632
-0.304747		-0.989212
-0.79971		-0.925105
0.898008		-0.900587
0.98829		-0.950543
-0.0496216		-0.792903
-0.436082		-0.739237
-0.395608		-0.397765
0.964495		-0.995373
-0.271429		-0.866701
-0.999132		-0.927456
0.73123		-0.865873
-0.662173		-0.420075
-0.311962		-0.0484699
0.338741		-0.0827092
0.279676		-0.976543
0.292559		-0.404921
-0.233927		-0.644685
0.435616		-0.732058
0.612352		-0.978097
0.653656		-0.859885
0.489315		-0.492824
0.282368		-0.979198
0.629498		-0.98858
0.858709		-0.989548
0.398039		-0.447519
0.949088		-0.914896
0.289606		-0.0145849
-0.228853		-0.88028
0.602445		-0.599592
-0.758362		-0.989047
-0.128222		-0.414574
-0.305584		-0.260279
0.152037		-0.982126
0.609983		-0.98982
0.87516		-0.236734
-0.216117		-0.922473
0.264774		0.230216
0.791007		-0.620824
0.701384		-0.934389
0.932286		-0.819198
0.375229		-0.795258
0.520678		-0.851335
0.798596		-0.816019
0.798244		-0.609047
-0.38399		-0.78939
-0.546592		-0.897834
0.447838		-0.637835
-0.276315		-0.9608
0.0425712		-0.450112
-0.390077		-0.760994
0.332096		-0.966032
-0.931243		-0.922495
-0.288546		-0.916307
0.251987		-0.657483
-0.877318		0.479456
-0.675775		-0.295298
-0.486248		-0.834554
0.566902		-0.850231
0.465358		-0.514385
0.523173		-0.966306
-0.67011		-0.844136
0.697393		-0.958152
0.229272		-0.940409
0.374622		-0.790673
-0.433828		-0.816191
-0.0915667		-0.814426
-0.0727653		-0.422049
0.904292		-0.927174
0.0559349		-0.345239
-0.916901		-0.882037
0.903658		-0.936929
-0.37668		-0.819416
-0.00823574		-0.830374
0.675487		-0.5361
-0.150687		-0.643507
0.648765		-0.630373
0.163886		-0.737246
0.722972		-0.849948
0.892133		-0.446847
0.795094		-0.923993
0.789619		-0.4579
0.118667		-0.834325
0.684195		-0.971083
0.962737		-0.440229
0.261443		-0.65256
0.928589		-0.853333
0.121464		-0.376991
-0.31372		-0.779579
0.67874		-0.975758
-0.912926		-0.453877
0.147318		-0.944551
-0.5207		-0.620597
0.519755		-0.77959
0.874895		-0.628248
0.987137		-0.484057
-0.281008		-0.929145
0.52949		0.603596
0.952001		-0.792646
0.841247		-0.788311
0.867701		-0.758163
0.24307		-0.981632
0.793497		-0.465105
0.958064		-0.636199
0.93508		-0.574642
-0.0290259		-0.413116
-0.231537		-0.805481
0.606308		-0.647158
-0.0510051		-0.651901
0.451615		-0.952554
-0.0973661		-0.808339
0.616276		-0.736733
-0.71414		-0.448947
0.101413		-0.351634
0.592378		-0.659992
-0.596152		-0.130467
-0.677689		-0.871415
-0.0835092		-0.737903
0.653407		-0.633021
0.649159		-0.0046502
0.38891		-0.884983
-0.917715		-0.308198
0.933131		-0.321885
0.584369		-0.466229
0.695489		-0.955099
0.903439		-0.835387
-0.520911		-0.721048
0.581735		-0.718737
0.603767		-0.583983
0.626891		-0.64182
0.701992		-0.846018
-0.48431		-0.683007
0.945367		-0.879412
0.32519		-0.596771
0.655068		-0.653218
0.982897		-0.937709
-0.667035		-0.835981
0.966952		-0.807734
0.744112		-0.794022
0.999186		0.657892
0.891119		-0.488307
0.402733		-0.77777
0.989709		-0.944753
0.302271		-0.602333
0.170032		-0.889984
0.612438		-0.745545
-0.388426		-0.875957
0.693929		-0.916653
0.29662		-0.737757
-0.723054		-0.717617
0.18848		-0.71687
-0.930417		-0.556964
0.757208		-0.89317
-0.230304		-0.542115
0.939637		-0.759843
0.967532		-0.866651
0.829314		-0.724208
-0.686287		-0.751389
0.948326		-0.701343
0.909538		-0.571176
0.933851		-0.527341
0.322264		-0.673515
-0.400294		-0.834573
0.997404		-0.595572
0.902642		-0.839678
0.90649		-0.324706
0.629703		-0.866821
0.464736		-0.949348
0.911586		-0.762875
0.602123		-0.922111
0.868861		-0.982591
0.585046		-0.736591
0.98111		-0.951149
-0.118155		-0.949718
0.707719		-0.656141
0.971584		-0.680911
-0.131004		-0.914119
-0.763266		-0.891863
0.275097		-0.864399
0.174152		-0.756798
0.94304		-0.678436
-0.277396		0.223772
-0.802415		-0.407969
0.916861		-0.975659
0.962531		-0.579589
0.991429		-0.859648
0.470963		-0.656284
0.749953		-0.905728
-0.394112		-0.792723
-0.372439		-0.473875
-0.366128		-0.987549
0.845921		-0.919177
-0.247315		-0.922108
-0.941816		-0.719194
0.722483		-0.939252
-0.626609		-0.33415
-0.313969		-0.751827
0.435506		-0.516777
0.0670276		-0.925278
0.414088		-0.296106
-0.104353		-0.551064
0.476461		-0.965436
0.770139		-0.922609
0.888559		-0.123749
0.57704		-0.983632
-0.06528		0.0327631
0.85049		-0.517791
0.982035		-0.816832
0.549761		-0.948003
0.850679		-0.303113
-0.0593685		-0.0960975
-0.022609		0.000843863
0.838277		0.131154
-0.738907		0.00493068
-0.17022		-0.195775
-0.637306		-0.11474
0.25721		-0.45355
0.696685		-0.36737
0.888395		0.0912731
0.00600291		-0.39432
0.235533		-0.21246
0.806676		-0.240218
0.634539		-0.608264
0.976242		0.879533
0.532985		-0.523587
0.569801		-0.0811024
0.818641		-0.831156
0.778351		-0.144651
-0.312456		-0.473505
-0.502693		-0.0457698
0.331782		-0.330716
-0.363609		-0.732564
0.218153		-0.0248065
[truncated: 12,367 more rows]

## Sheet: Figure 4b
Figure 4b
	I-AC1	I-AC1	I-AC1	I-AC1	I-AC2	I-AC2	I-AC2	I-AD1	I-AD2	I-AD2	I-AD2	I-AD2	I-AD2	I-AD3	I-AD4	I-AD4	I-AD4	I-AD4	I-AD5	I-AD5	I-AD5	I-AL1	I-AL1	I-AL1	I-AL1	I-AL1	I-AL2	I-AL2	I-AL2	I-AL2	I-AL2	I-AL2	I-AL2	I-AL2	I-AL2	I-AL2	I-AL3	I-AL3	I-AL3	I-AL3	I-AL3	I-AL3	I-AL3	I-AL3	I-AL3	I-AL3	I-AL3	I-AM1	I-AM1
S-LIMENE .01							54.0857	10.1429	0.285714		2.57143	18.5	0		6				0	-0.785714	1.15714	-0.142857	6.92857				38.7143		-0.285714	4	-1.64286			0			1.21429	9.71429	-0.785714	2.21429	0	1.78571	2.78571	8.5	1		0.928571	-2.92857	2.14286
1OCT3OL .0001																				15.4286
1OCT3OL .001																				15.3571								-5.28571														4.92857			-0.714286
1OCT3OL .01	0	-0.285714		0.678571	-0.142857	6.88889	17.5357	6.71429	2.78571	2.35714	47.6429	78.6429	0		50.7857		-0.928571	-8.02381	-0.0714286	11.3673	8.17143	1.42857	54.3571		1.14286	-0.785714	2.35714		2	-0.678571	6.71429	11.7857	2.71429	0	26.8571	10.3571	-6	20.1429	3.85714	14.0714	2.82143	-4.25		-1.85714	6.75		0.571429	22.1786	39
2PENTONE .01				1.78571			11.8571		-0.357143	14.1667	30.9286			5.64286	7.64286							0.738095										9.28571							-0.142857			0.0714286					1.78571	1.64286	-2.71429
4EACPONE .1	0	-0.428571		0					-0.0714286	-1.07143	0			-0.0714286	8.5			-3.64286		0.714286		-0.5			-0.714286	-6.71429			0.928571	0.428571	6.07143								3.2619			-0.857143		6.64286	-1.57143	-14.7143	1.35714	0.357143	2.85714
4MCYHOL .01		1.07143	0.5	0.214286	23.7143	31.3929	7.55556	3.35714	1.28571	25.6154	0	0	31.8913	-0.0714286	1.05736e-17	-0.5	-1.92857	-7.67857	36.9048	-5.35714	12.3214	0.833333	4.07143	19.0769	0.214286	4.21429		-3.57143	0.0714286	-1.54762	3.42857	40.5	1.92857	0		6.42857	2.42857	33.9286	1.07143	13.7143	1.64286	-0.571429	-3.5	-5.21429	6.21429		-0.714286	0.428571	-3.89286
6MHO .01	9.2381	1.45915e-15	4.35714	0.642857	15.2857	28.6429	32.525	-0.857143	1.92857	-0.142857	29.1944	55.0714	0	25.8571	25.4464	-0.166667	-1.71429	-3.30952	0	17.9898	3.83333	-0.928571	30.3571	2.95238	-0.321429	12.75	40.7381	0.357143	1.28571	-0.542857	-3.21429	5.65385	2.57143	1.71429			8.9	34.6429	22.3333	13.4048	8.82143	-2.21429	-0.571429		11.0714		5.5	22.2619	23.3571
CYPTONE .01				6.34413e-17	5.14286	1.28571	12.1786				29.5	44.2857	0	32.1429							2.05435		8.64286			6.17347						-0.214286	5.42857	0.642857	0.785714	5											-0.894737
CYPTONE .1		-0.0714286						22.2857	-0.642857	7.71429					23.9643		-0.678571	0.142857	16.9286	6.78571		1.71429	23.1786		0.214286				1	0	0.285714						-4.21429	15.5714	-11.1071	-25.2857	4.21429	-3.78571	-10.2143	1.14286	-0.607143	29.6429		-2.69048	-1.75
DEET .1	0	-0.285714	0	0.571429	-0.0714286		0		-0.642857	0.25	-0.0714286	0.0714286	0	0.0333333	0	-0.0714286	0.642857	4.85714	-7.91667	-4.57143	0	-0.142857	0.535714	-0.142857	0.0952381	3.01786			0.428571	-3.5	-5.78571	0	9.64286	0	-0.214286	-5.28571	0.214286	10.8571	1	5.42857	0	-0.785714		-22.5714	4.14286	13.7857	-0.785714	-0.5	-0.392857
DM TS .01	0	-0.571429		0	0.214286		0		-0.571429	23.6667	1.64286			-1.35714	0.357143		-0.857143	-5.85714	0	-5.5		0.0357143	3.42857		-0.214286	-5.28571	6.28571		0.285714	0		-10.7143					3.92857	3	-7.78571	-9.53571	0.285714			-9.64286	-3	1.42857	-1.28571	-5.5	-0.892857
WATER				0			-3.57143					-2.14286	0			0.428571				2.14286												16.1429			3.17207e-17	-5.57143												0.142857
GER ATE .01							0				0.142857	0.642857	0								-0.657143													0													-0.214286
GER ATE .1	1.82143	0.142857		8.2381	0.214286			-6.35714	-0.571429	0.214286					0	-0.428571	11.2143	2.85714	1.58603e-17	-1.42857		-0.571429	0.0357143		0.214286	-8.64286	0	-0.214286	0.428571	-2.02381	-3.71429	-3.85714					26.4286	40.1429	47.4643	21.6429	0.892857	-6	63.9286	10.7857	21	0.785714		4.14286	3.14286
L-LA .1		-0.285714	-4.85714	-0.214286	-1.60714	-1.60714	0		4.5995e-16	-0.785714	0.714286	0.571429	0	0.357143	0.0714286	-0.142857	3.57143	1.42857	0	5.64286	1.03571	0.142857	-0.0357143	3.71429	0.285714	-1.17857		0.571429	0.142857	0	-1.07143	18.5	-4.92857	0	2.45238	-5.89286	9.42857	0.285714	0.714286	-0.428571	-7.85714	0.321429	4.07143	-10.5	0.142857	-4.64286	1.38095	-0.357143	4.60714
MET SAL .1		1.23711e-15		1.03571	16.6429				-0.714286	-2.14286	0				1.71429	-0.714286	17.0714	2		-0.714286		1.10714			-1.28571	12.8571	2.57143			-2.92857	4.14286	-12.8571							8.28571			2.71429		-8.85714	1.5		0.142857	-1.71429	-2.64286
MIN OIL		-0.357143			0		0		0.0714286		0				-0.5			3.85714		-0.642857	0					-1.64286			0.142857	-1.85714	-2.21429	-3.88889					0.714286									-16.6429	-0.714286	0.5	-3.57143
NONANAL .01				0.5		1.71429	-2.42857				20.8929	65.1429	0	1.57143							-1.25					-7.30952						0.571429	-3	0													1.59524
NONANAL .1	0	-0.571429	0		0.642857										0.214286	0.285714	-1.85714	2.17857	0	3.14286		0.214286	7.42857	12.0714	0.928571		0	9.85714	-0.285714	0							28.7143	1.71429	45.8929	13.82	9.85714	-3.35714	52.6429	-2	27.1429	7.71429			-3.42857
PR ACID .01				1.64286			0		-0.714286			0			0				0	-1.5		-0.0714286				0				-20.3571	-1.57143						-23.3571	-10.2308	61.6429		-10.9286	3.64286		1.85714	16.3214			1.17857	-3.42857
[truncated: 95 more columns]

[truncated: 31 more sheets: Figure 4d, Figure 5b, Figure 5c, Figure 6d, Figure 7a, Figure 7b, Figure 7d, Figure 7e, Figure 7f, Figure 8b, Figure 8c, Figure 8d, Supplementary Figure 2a, Supplementary Figure 2b, Supplementary Figure 2c, Supplementary Figure 2d, Supplementary Figure 2e, Supplementary Figure 2f, Supplementary Figure 3a, Supplementary Figure 4a …]
